# Supplementary material for: Attenuated IL-2 muteins leverage the TCR signal to enhance regulatory T cell homeostasis and response in vivo
Source: Front Immunol. 2023 Sep 22;14:1257652. doi: 10.3389/fimmu.2023.1257652 (PMC10556740; doi:10.3389/fimmu.2023.1257652)
Supplement: Supplementary file 2 [file Table_1.xlsx]

## Sheet: Isotype Heatmap
Gene	Cluster Number	PBS Rep. 1	PBS Rep 2	PBS Rep. 3	PBS Rep. 4	WT Rep. 1	WT Rep. 2	WT Rep. 3	WT Rep. 4	H16R Rep. 1	H16R Rep 2.	H16R Rep. 3	H16R Rep. 4	3x Rep. 1	3x Rep. 2	3x Rep. 3	3x Rep. 4
Lrrc32	9	0.0267078	0.114771	-0.217728	0.0762494	2.3035	2.29068	2.23821	2.30186	2.36982	2.42972	2.2637	2.52512	1.72933	1.76751	1.92677	1.92553
Lamc1	9	-0.158695	-0.113175	-0.117884	0.389753	2.08999	1.9936	2.42826	2.61905	2.19629	2.40902	2.36033	2.32787	1.88428	1.75472	1.96042	1.90116
Arel1	9	0.0222321	-0.241309	0.0172785	0.201799	2.00203	2.24201	2.37394	2.31445	2.37872	2.55317	2.43149	2.40468	1.53678	1.52841	1.90141	1.75857
Itgae	9	-0.0882442	-0.0411534	-0.0248271	0.154225	2.29394	2.40166	2.33001	2.17316	2.46366	2.57381	2.22852	2.31907	1.62226	1.35352	1.8686	1.47202
Lclat1	9	-0.338822	0.0266016	0.190705	0.121515	2.06822	2.15307	2.60774	2.48229	2.16629	2.38098	2.43512	2.37744	1.48909	1.5959	1.8021	1.52849
Pear1	9	-0.0805438	0.0947365	-0.0734519	0.0592593	1.96411	1.99627	2.39778	2.46955	2.36383	2.49272	2.38561	2.49932	1.25631	1.31312	1.77945	1.84202
Dnajc1	9	-0.547776	0.461838	0.0216947	0.0642433	2.31134	2.06104	2.00284	2.59073	1.98938	2.39643	2.54833	2.2272	1.65878	1.29339	2.0986	1.54681
Tyk2	9	-0.00460186	-0.0518685	0.151725	-0.0952545	2.27876	1.9218	2.22406	2.71994	2.07844	2.17415	2.53661	2.38037	0.98727	1.22946	1.91107	1.65865
Il10	9	-0.126776	0.0923557	-0.155168	0.189589	2.61969	2.35931	1.81683	1.80181	2.5824	2.58369	2.45697	1.93872	1.44602	1.63075	2.03209	1.6725
Rpap2	9	-0.43633	-0.104583	-0.152014	0.692926	2.4665	2.23053	2.20718	2.0605	2.5099	2.34743	2.29024	2.27734	1.41157	1.74049	1.49372	1.53769
Rab19	9	-0.611681	-0.230115	0.3642	0.477596	2.19891	2.2135	2.24872	1.85571	2.78348	2.34839	2.17527	2.25703	1.43016	1.52813	1.83473	1.36855
Oxr1	9	-0.229383	-0.26948	-0.209658	0.708522	2.31738	1.63146	2.34036	1.76175	2.29554	2.43793	2.47029	2.46876	1.55022	1.61619	2.1526	1.29656
Icos	9	-0.584051	0.359248	-0.194075	0.418878	2.20169	2.08008	2.95828	2.27608	1.96901	2.2485	1.8717	2.25767	1.78571	1.66594	1.94221	1.55253
Plk3	9	-0.46152	-0.0347454	-0.197684	0.693949	2.48317	1.6913	2.61336	2.52467	2.33713	1.97179	1.78579	2.29753	1.51398	1.75175	2.00592	1.7011
Hip1	9	0.11078	-0.140653	-0.120383	0.150257	2.27545	2.24354	2.57073	2.17194	2.15085	2.51243	1.69628	2.62259	1.94772	1.57759	2.02141	1.3246
Lamc2	9	-0.0819862	-0.0945312	0.242216	-0.0656984	2.78194	2.31295	2.44585	2.46929	2.24259	2.31631	2.12619	1.72233	1.71619	1.65451	1.85203	1.70559
Zbtb1	9	-0.0791389	0.0673316	0.0262441	-0.0144368	2.36194	2.01272	2.82777	2.71518	2.20865	2.14419	2.06379	1.96957	1.89252	1.46845	1.95566	1.66895
Tmbim1	9	0.0539731	0.220146	0.0695051	-0.343624	2.74063	2.27547	2.6027	2.65718	1.64489	2.15053	1.87084	2.03621	1.77861	1.35976	1.87404	1.73885
Bspry	9	0.139737	0.0895917	-0.0264275	-0.202901	2.83921	2.37238	2.799	2.13209	1.90954	2.24135	1.79877	1.87651	1.72651	1.63971	1.97835	1.25273
Sdcbp2	9	-0.163751	0.198725	0.0342355	-0.0692096	2.42098	2.40449	2.54432	2.02257	2.47509	2.34886	2.1446	2.35855	1.68118	1.35213	1.75511	1.41509
Sla	9	-0.14169	0.284135	-0.103178	-0.0392669	2.40848	2.20562	2.79233	1.7969	2.42854	2.36722	2.08276	2.35041	1.66117	1.27674	1.5785	1.2772
Cyfip1	9	-0.22565	0.143026	0.114386	-0.0317615	2.15019	2.11881	2.99966	2.47633	2.07137	2.26914	2.19586	2.1022	1.57442	1.22864	1.77635	1.55394
Ide	9	-0.271117	0.38698	-0.226458	0.110595	2.13163	2.09969	2.91906	2.35025	2.11582	2.30392	2.08025	2.09608	1.49576	1.06754	1.99767	1.24235
Pvrig	9	-0.33228	0.127189	0.155541	0.04955	2.43973	2.24867	2.60884	2.27349	1.89843	2.42717	2.47991	2.10146	1.24578	1.18101	1.7315	1.37745
Srgn	9	-0.1781	0.272861	-0.369545	0.274784	2.52901	2.25983	2.60413	2.02056	2.52938	2.2979	2.18855	1.98085	1.40402	1.35791	1.64066	1.17638
Angptl2	9	0.0240827	0.206232	-0.253418	0.0231033	2.39594	2.40059	2.68566	1.92303	2.4225	2.4257	2.11868	2.139	1.44119	1.1315	1.59603	1.28505
Sh2d2a	9	-0.148449	0.346968	-0.537622	0.339103	2.45722	2.17585	2.85804	2.1338	2.12151	2.33154	1.9992	2.0799	1.2737	1.34038	1.36276	1.17498
Gm26885	9	-0.329053	-0.38244	0.254892	0.456601	2.18922	2.26441	2.33345	2.6049	2.62813	1.53471	2.23321	2.0199	1.19528	1.49924	2.04124	1.32469
Chmp4c	9	0.118071	-0.385147	0.0726043	0.194472	2.47493	2.67219	2.56477	2.25874	1.49244	1.67786	2.1108	2.44977	0.976008	1.57375	1.687	1.04952
Trex1	9	0.618345	-0.0457356	-0.693622	0.121012	2.51269	2.28237	2.49581	2.16094	2.26651	1.86174	2.08337	2.3237	1.30575	1.06774	1.73653	1.69651
Rilpl2	9	0.439218	-0.0286892	-0.643966	0.233437	2.73842	2.24326	2.39135	2.3767	2.22893	2.00428	2.21582	1.58019	1.25144	1.07203	1.74944	1.12337
Zbtb38	9	-0.833541	0.645631	0.60837	-0.420459	2.02434	1.63929	2.80768	2.04398	1.70595	2.13273	2.38291	2.1897	1.35761	1.34909	2.04843	1.22875
Sh3rf1	9	-0.323121	0.866869	-0.123377	-0.420371	2.61125	1.49517	2.90937	2.33329	1.45614	1.89543	2.29101	1.56638	1.10555	1.51763	1.80642	0.997961
Sppl2a	9	-0.990995	0.128166	0.512339	0.350489	2.76214	1.69374	2.80819	2.20856	1.40596	2.14693	1.7501	1.4802	1.85186	1.30876	1.946	1.32667
Areg	9	-0.21245	0.193472	-0.021681	0.0406587	2.9897	2.14471	2.73551	2.53204	1.58373	1.9638	1.8719	1.84625	1.06681	1.41165	1.26191	1.23147
Ccrl2	9	-0.301496	0.220727	0.450746	-0.369977	2.96162	2.26068	2.53408	2.50014	1.35281	1.84378	1.79901	1.79964	0.908264	1.05991	1.57565	1.03213
Tmod1	9	-0.698141	0.472806	0.324509	-0.0991737	2.81168	1.94591	2.58031	2.54636	1.48786	1.4234	2.22154	1.6795	0.915407	1.11235	1.44786	1.91077
Cd101	9	-0.477267	0.134192	-0.343759	0.686834	1.74406	2.31289	2.27694	2.08858	1.62305	3.07082	2.00798	2.12406	1.0746	0.977047	1.72274	1.47587
Muc4	9	-0.049388	0.219261	-0.669617	0.499744	2.27863	2.14618	2.32731	2.32826	1.00062	2.69737	1.84107	2.21289	0.770436	1.27309	1.89823	1.30693
Wls	9	-0.611737	0.141457	0.0472536	0.423027	2.85209	2.20202	1.9443	2.86862	1.10531	2.28412	1.71808	1.78285	1.28186	1.24716	1.83955	1.21804
A430093F15Rik	9	-0.300009	0.184489	-0.380842	0.496363	2.38779	2.20047	2.49417	2.94819	0.955564	1.87888	1.7903	1.95697	1.13027	0.797053	1.76762	1.27991
Castor2	9	0.061979	0.310389	-0.089658	-0.28271	2.01153	2.00097	2.48397	1.97688	2.55333	2.38767	2.38588	2.54112	1.72125	1.37839	2.04976	1.76447
Trpm4	9	0.148985	0.422027	-0.029364	-0.541649	2.02719	2.10737	2.4489	1.95652	2.49782	2.45334	2.42921	2.38792	1.57525	1.65491	1.92812	1.77813
Cd4	9	0.104069	0.274849	0.0651855	-0.444103	2.16181	2.16594	2.49675	1.76744	2.66006	2.35591	2.08011	2.64404	1.53623	1.38335	1.6981	1.4928
Tjp3	9	0.22658	0.0873105	-0.201291	-0.1126	2.31288	2.59116	2.15135	2.0239	2.36033	2.34942	2.52513	2.38208	1.56419	1.37619	1.78699	1.60917
Tcn2	9	0.152496	0.303513	-0.279248	-0.17676	2.27581	2.1351	1.99477	1.68291	2.84356	2.4545	2.30196	2.36348	1.21289	1.15254	1.78684	1.81864
Atg16l2	9	0.441066	0.232358	-0.148298	-0.525126	2.00874	2.37063	2.35219	1.93972	2.74937	2.25482	2.00442	2.25768	1.06893	1.7378	1.97253	1.83379
Apba3	9	0.639369	0.0708963	0.209686	-0.919951	2.09105	1.95378	2.18911	1.74539	2.86103	2.03036	2.08	2.40813	1.28383	1.67451	1.96866	1.62051
Mansc1	9	0.533486	0.170175	-0.00720895	-0.696453	2.34706	2.14922	1.8021	2.4138	2.50052	2.16218	2.18622	2.39643	1.27948	1.32229	2.07135	1.3759
Fam160b2	9	0.299729	0.529902	0.0913956	-0.921026	2.20245	2.08152	1.70949	2.03397	2.53066	2.0695	2.20175	2.78293	1.42732	1.51937	1.6918	1.71173
H2-D1	9	0.315245	0.459508	-0.160778	-0.613976	2.52106	2.20173	1.61335	1.62657	2.97986	2.08875	2.22583	2.15638	1.44326	1.28005	1.90849	1.31021
Apeh	9	0.376475	0.387552	-0.0287818	-0.735245	2.29392	2.11695	1.49866	1.60538	2.97364	2.38967	2.31702	2.23297	1.43774	1.39473	1.422	1.46072
Golga2	9	0.620881	-0.0921974	-0.103651	-0.425032	1.93867	1.87988	1.94502	2.42222	2.80449	2.16539	2.55165	1.99567	1.06042	1.08404	1.58574	1.93006
Cldnd1	9	-0.0236554	0.318251	0.169054	-0.46365	2.36144	2.08452	1.44181	2.31592	2.37229	2.44133	2.71301	2.04851	1.18926	0.902032	1.77141	1.5066
Ssh3	9	0.624158	0.448175	-0.32231	-0.750022	2.37252	2.14081	2.1544	2.54586	1.94454	2.46496	1.94938	2.03032	1.663	0.854523	1.54586	1.64642
Man2b2	9	0.852333	0.21444	-0.340965	-0.725809	2.37282	2.3199	1.77399	1.79182	2.33385	2.2315	2.26135	2.26909	1.29839	0.739846	1.70831	1.65392
Khnyn	9	0.21971	-0.334229	-0.0551195	0.169638	1.47832	2.30457	2.18674	2.11118	2.54864	2.46814	1.94858	2.82058	1.08132	1.57067	1.89007	1.53024
Xdh	9	-0.0354084	0.128502	-0.00352495	-0.0895683	1.76805	2.11829	2.03634	1.79405	3.0289	2.33091	2.2277	2.60726	0.993178	1.28114	1.76995	1.53322
Phlpp1	9	-0.225095	0.0404396	-0.0595798	0.244235	1.88966	1.88436	2.0035	1.96533	2.65919	2.44599	2.19038	2.78745	0.701564	1.12754	1.72041	1.3833
Dip2a	9	-0.146944	-0.138197	0.412726	-0.127585	1.70831	1.84867	1.78863	1.98865	2.30873	2.29872	2.93488	2.84486	1.44862	1.26748	1.64483	1.72531
Evi2b	9	0.0546413	-0.123787	0.271831	-0.202685	2.02007	1.9488	1.88602	1.92195	2.78523	2.64013	1.95134	2.729	1.18322	1.18665	1.6727	1.91844
Zfp646	9	0.195893	0.116784	-0.0437972	-0.268879	1.59948	2.38685	1.61918	1.78196	2.68773	2.74106	2.16614	2.47426	1.06303	0.946639	1.86386	1.75106
Apbb1	9	-0.0921214	0.134392	0.563573	-0.605844	1.7892	1.67817	1.63605	1.90238	2.93518	2.35053	2.27905	2.47331	1.17178	0.920192	2.05603	1.54579
M6pr	9	0.39114	0.240073	0.100672	-0.731885	2.9318	2.53817	2.12231	2.31026	1.91355	2.15867	2.08441	1.43184	1.66877	1.41939	1.78316	1.57718
Mapre2	9	0.321133	0.352026	-0.237475	-0.435684	2.81254	2.74398	1.90177	1.86635	2.34096	2.27732	2.11485	1.91721	1.23462	1.582	1.64062	1.46811
Il3ra	9	0.43468	0.141064	0.28437	-0.860114	2.78353	2.02691	2.01286	1.916	2.43173	2.05176	2.30809	1.93139	0.997382	1.59568	2.03223	1.21135
Gimap5	9	0.11031	0.385118	0.473227	-0.968656	2.38428	2.31576	2.47971	1.52715	2.26361	2.18615	2.32087	1.96102	1.5306	1.14853	1.60982	0.95074
Fbxo6	9	-0.0851584	0.419532	0.561908	-0.896282	2.51942	2.25791	2.36762	1.5971	2.22059	2.38087	2.27904	1.62525	1.04584	0.897224	1.63462	1.32933
Casp3	9	0.304929	0.141493	-0.181936	-0.264486	2.44067	2.51433	2.48651	2.10048	2.20477	2.38603	2.10433	1.99941	2.20153	1.69629	2.04531	1.60059
Tigit	9	0.198267	0.118605	-0.294281	-0.0225909	2.40348	2.29155	2.65896	2.20844	2.21751	2.43448	2.1945	2.23635	1.69792	1.44247	1.96478	1.51234
Vamp5	9	0.181025	0.563936	-0.28487	-0.460091	2.3283	2.278	2.21666	1.89198	2.31983	2.66702	2.35851	1.97261	1.83846	1.43396	2.07134	1.45939
Gimap7	9	0.435171	0.450625	-0.194869	-0.690926	2.18762	2.21071	2.37681	1.87215	2.4806	2.41241	2.13136	2.37266	1.80218	1.65102	1.8902	1.35544
Trafd1	9	0.622231	-0.175801	0.0685296	-0.514959	2.53203	1.9614	2.33632	2.29201	2.28469	2.44821	2.39041	2.09955	1.53782	1.40489	1.64417	1.37773
Snx9	9	0.600645	-0.0922026	-0.160199	-0.348243	2.35084	2.30304	2.46565	1.94242	2.34257	2.61873	2.04178	2.09669	1.52035	1.32116	2.03376	1.248
Comt	9	0.191042	0.128768	0.126027	-0.445837	2.44823	2.28847	2.59599	2.2525	2.69556	2.22924	1.87684	2.03019	1.53976	1.60511	1.57258	1.27163
Dok1	9	0.436092	0.118602	0.262184	-0.816878	2.30648	2.07521	2.57495	1.86168	2.63217	2.43525	2.02122	2.05603	1.54316	1.41659	1.70261	1.42862
Crlf2	9	0.365296	0.0685492	-0.240297	-0.193548	2.25685	2.40281	2.98909	1.77461	2.49187	2.2039	1.89213	2.00853	1.35628	1.60277	1.86601	1.72185
Pld3	9	0.290122	0.140047	-0.118693	-0.311476	2.29294	2.26182	2.7827	1.71771	2.70259	2.14133	1.96276	2.2588	1.41485	1.44356	1.98798	1.48708
Orai1	9	0.519723	0.276449	-0.383337	-0.412835	2.62157	2.49538	2.62434	1.8067	2.30706	1.8777	2.03427	1.81305	1.77784	1.37324	2.18225	1.59613
Naa10	9	0.541895	0.289559	-0.583983	-0.247471	2.42235	2.4284	2.76952	1.9577	2.43556	2.30876	1.65972	1.51101	1.72194	1.19406	1.41528	1.56709
Map4k1	9	1.24604	0.0589269	-0.328483	-0.976485	2.19914	2.3544	2.1493	1.83941	2.11739	2.10739	2.0944	2.19419	1.50132	1.14179	1.46132	1.22743
Psmb9	9	0.979614	0.274518	-0.070609	-1.18352	2.03254	1.98295	2.18428	1.56658	2.46445	2.12847	2.1373	2.30487	1.53368	1.35937	1.42134	0.850298
Rab31	9	0.889795	0.406552	-0.208938	-1.08741	2.16952	1.97297	2.54055	2.0598	1.92669	2.28872	1.40185	2.24666	1.43528	1.07629	1.91406	0.981421
Aplp2	9	-0.404383	0.163569	0.112811	0.128003	2.25759	2.22231	2.03553	1.47075	2.67143	2.6096	2.28415	2.40152	1.44988	1.36891	2.0507	1.29017
Sh2d1a	9	-0.448987	0.193328	0.103408	0.152251	1.93562	2.00632	2.08231	1.63085	2.98051	2.42153	2.34444	2.53111	1.45641	1.38546	1.72616	1.29023
Muc1	9	-0.464121	0.265635	0.181773	0.016714	2.15224	1.8108	2.06591	1.93487	2.96572	2.49358	2.3158	2.28218	1.66156	1.61164	1.05683	1.43394
Lgalsl	9	-0.262416	0.0324924	0.279424	-0.0495008	2.17267	1.9602	2.26247	1.84766	2.28286	2.41231	2.47706	2.74359	1.73419	1.03172	1.06497	1.15491
Oit3	9	0.228826	-0.0952125	-0.164036	0.030422	2.11852	2.1151	2.35678	1.60463	2.48673	2.68953	2.10782	2.4926	1.82293	1.07431	1.05356	1.00085
Cd320	9	0.00888025	0.928138	-0.38289	-0.554128	1.39888	1.78296	2.19298	1.74347	2.75655	2.62016	2.10092	2.45102	1.54888	1.53244	1.38455	1.36889
Syt11	9	0.236237	0.195129	-0.150343	-0.281022	1.92277	1.82401	2.94803	2.00219	2.3331	2.30597	1.71212	2.7274	1.71182	1.05666	1.41711	1.23838
Slc16a3	9	0.072463	0.442058	-0.239018	-0.275503	1.88252	2.09266	3.10483	1.89848	2.27588	2.49054	1.94451	2.06858	1.69488	1.14773	1.40072	1.03457
9530082P21Rik	9	-0.331823	0.56653	-0.303575	0.0688673	2.28906	2.19078	2.49031	1.65131	2.34144	2.3644	1.41257	2.50346	2.01217	1.24872	0.711362	1.1584
Samsn1	9	-0.256463	0.46108	-0.404143	0.199526	2.68967	1.85449	2.24645	2.05753	2.50562	2.30793	2.41432	1.77327	1.71447	1.15482	1.68749	0.89587
Vmp1	9	-0.287983	0.97621	-0.610056	-0.0781712	2.76152	2.42777	2.21667	2.02785	2.28011	1.80579	2.03824	1.78989	1.89901	1.31043	1.24922	1.24826
Hmces	9	0.589593	0.217948	-0.45903	-0.348511	2.36923	2.05812	2.60913	2.01766	2.52803	2.04184	2.43432	1.86356	1.78319	1.39529	1.69841	1.02744
Srp14	9	0.665426	0.50629	-0.640504	-0.531212	2.38719	2.25554	2.22043	1.71246	2.4437	2.40521	2.27271	1.72581	1.54537	1.23274	1.83255	1.05746
Klc3	9	0.336801	0.164422	-0.459116	-0.042107	2.04773	2.28925	2.43137	1.57339	2.53546	2.3004	2.63674	2.00554	1.71909	1.01122	1.47992	0.886204
Slc39a6	9	0.726652	0.168144	-1.02172	0.126926	1.90159	1.84073	2.14501	2.18873	2.63609	2.09581	2.22398	1.68959	1.63135	1.10013	1.5652	0.381359
Oas1a	9	0.536508	0.2347	-0.442372	-0.328836	2.35176	2.36648	2.30392	2.05734	2.44091	2.29039	2.21999	2.21177	1.2424	0.952685	1.61588	1.32801
Cd3g	9	0.143083	0.541999	-0.210551	-0.474531	2.62363	2.25846	2.47365	1.80649	2.21154	2.27238	2.25878	2.02602	1.06831	0.825319	1.60567	1.35715
Adam15	9	0.227861	0.320032	-0.112146	-0.435747	2.50439	2.21308	2.09114	2.2261	2.31226	1.97272	2.3575	2.35863	0.966696	0.654998	1.56267	1.39715
Gm8369	9	0.339095	0.171494	-0.120709	-0.389879	2.14051	2.24509	2.41399	1.36007	2.36818	2.07981	2.1837	2.81109	1.06156	0.747305	1.26556	1.39211
H2-T22	9	0.475252	0.204529	-0.439457	-0.240325	2.57189	2.26424	2.03625	1.52454	2.42459	1.92238	2.14156	2.43855	0.824248	0.681695	1.39159	0.7436
Rundc3a	9	0.284972	0.254595	-0.411044	-0.128523	1.84011	1.9667	2.40962	1.83519	2.73963	2.23346	2.25527	2.47072	0.775729	0.873635	1.41062	1.10792
Mvp	9	0.411159	0.200238	-0.368756	-0.242641	2.24388	1.88923	2.68475	1.89971	2.73822	2.12604	2.07292	2.02223	0.954602	0.85604	1.41093	0.874187
Matk	9	0.140001	0.0748786	-0.0410006	-0.173879	2.21704	2.35404	2.64132	2.13611	2.21548	2.22124	2.11193	2.40314	0.905873	0.910727	1.43	1.07087
AW112010	9	-0.00792922	0.278123	-0.148273	-0.12192	2.21568	2.27773	2.88442	1.96174	1.94433	2.2447	1.9114	2.18909	0.801264	0.747198	1.1683	0.713788
Naprt	9	0.290898	-0.102139	-0.281919	0.0931595	2.44306	2.32272	2.77255	1.98299	2.02043	1.9343	2.25199	2.07456	1.17935	0.528879	1.29667	0.991778
Rgs3	9	-0.349382	0.472968	0.0765765	-0.200163	2.80529	2.1172	2.19925	2.11148	2.15232	2.25284	1.85457	2.10079	0.485391	0.933099	1.36386	1.70586
Fyn	9	-0.439982	0.554102	-0.375087	0.260967	2.50573	2.25496	1.95662	1.95965	2.3485	2.41333	1.81014	2.23352	0.403976	1.11573	1.32653	1.55191
H2-Q7	9	-0.159034	0.179284	-0.258222	0.237972	2.3345	2.42072	2.0674	2.11597	2.3758	2.03895	2.14821	2.29682	0.526755	0.701216	1.59404	1.04384
H2-K1	9	-0.357512	0.287976	-0.254493	0.324029	2.44541	2.28155	1.85784	1.91503	2.92033	1.90696	1.91828	2.14194	0.798418	0.608018	1.53532	1.08266
Pcgf2	9	0.0342082	0.55389	0.446212	-1.03431	2.28716	2.34069	2.52378	2.34367	1.96995	1.40263	1.6904	2.27011	0.921021	1.18756	1.38349	0.745905
Slc1a5	9	0.461547	0.476589	-0.262186	-0.67595	2.176	2.42077	2.40359	2.37526	2.08466	1.9021	2.13946	2.02813	0.702352	0.890754	1.32584	0.903461
Inppl1	9	0.518737	0.230112	0.0039012	-0.75275	2.32361	2.21438	2.60524	2.22413	1.73815	1.76882	1.93691	2.28205	0.583223	0.707149	1.40728	0.795988
Slc25a19	9	0.790522	-0.0288607	0.12173	-0.883392	2.56836	1.80115	2.35786	2.52014	2.34022	1.90811	1.90065	1.58186	0.870194	0.781435	1.3568	1.19314
Itm2c	9	0.188582	0.495378	0.0276276	-0.711587	3.14085	2.12055	2.44496	1.95067	1.56777	1.96977	1.82626	1.63502	0.796274	0.663405	1.47383	1.05848
Aplp1	9	-0.183539	0.613034	-0.125408	-0.304087	2.54616	1.52864	2.98134	2.31648	2.16049	1.58427	2.0288	1.93509	1.13668	0.699197	1.21821	0.964527
Batf	9	0.345159	0.673257	-0.344394	-0.674021	2.19524	1.96006	2.8421	2.21833	2.12137	1.44133	1.94316	1.81236	1.03019	0.554085	0.92571	0.532063
Sdf4	9	0.333233	0.403806	-0.364034	-0.373005	2.38063	2.12628	2.88252	1.78236	2.19892	1.68786	1.9983	1.47414	0.844599	0.27144	1.12169	0.624019
Ank	9	0.0635624	0.1128	0.32265	-0.499013	1.83002	1.762	2.52332	2.05553	2.23954	2.34901	2.30268	2.63518	0.625305	0.926145	1.22615	1.35471
Rgp1	9	0.00020188	0.0687064	0.543996	-0.612905	2.30543	1.69308	2.74317	1.99272	2.02978	2.26185	1.83514	2.43665	0.493383	1.54353	0.939894	1.35048
Bmp7	9	-0.01271	0.826364	0.0566557	-0.870309	1.80713	1.87062	2.47695	2.05923	2.37628	2.07667	1.75775	2.14488	0.219217	1.0851	0.680494	1.06268
Miat	9	-0.514605	0.485705	0.959059	-0.930158	1.99378	1.73445	2.14086	2.3096	1.69266	2.35225	1.68321	2.45876	0.513385	0.856076	1.21934	1.19511
Rnf111	9	-0.123479	0.569377	0.46412	-0.910018	1.95176	1.41038	1.84689	1.80657	1.92224	1.89087	2.63446	2.95567	0.833374	1.05908	1.50903	0.761952
Etv5	9	0.215274	0.104466	0.526261	-0.846	2.52204	1.4594	2.59493	1.28093	1.60869	1.95682	2.29709	2.4348	0.597431	0.975671	1.66137	0.594531
Lrrcc1	9	0.0296029	0.555975	0.0480242	-0.633602	2.23924	1.60699	2.1744	1.61393	1.78765	1.22754	2.73539	2.23924	0.18915	0.169875	1.38179	1.71109
Nek9	9	-0.0840566	0.34524	0.106415	-0.367598	1.47081	1.29452	2.03014	2.4797	1.70579	2.09439	2.50558	2.32247	0.405287	-0.132012	1.28692	1.55593
Srxn1	9	-0.295237	0.442034	-0.0133014	-0.133495	2.60133	2.09578	3.25874	1.8489	1.6768	2.08179	1.62026	1.9217	1.79495	0.921923	1.51425	1.26406
Fbxw11	9	-0.215772	0.733426	0.2106	-0.728254	2.42117	1.83187	3.17539	1.85824	1.53024	2.14715	1.98596	1.79258	1.23381	0.996397	1.78656	1.41319
Itgb1	9	-0.237632	0.243423	0.0820706	-0.087862	2.00104	2.12229	3.17575	2.27838	1.80294	2.06966	1.83579	2.3144	1.08656	1.08872	1.17015	0.796453
Sec14l1	9	0.0564404	0.522495	-0.0889491	-0.489986	2.06307	2.56318	2.75221	2.0334	2.02035	2.46545	1.4798	1.96302	0.855934	0.758645	1.19299	1.07328
B4galnt4	9	-0.49537	0.624341	0.322725	-0.451696	1.72307	1.54566	3.15816	1.54887	2.55642	2.02571	1.30891	2.00655	1.63633	0.795816	1.5376	0.576592
Zswim4	9	0.259145	-0.407734	0.478447	-0.329857	2.45561	1.92008	2.97132	1.68376	1.95985	1.82143	1.94088	1.84793	0.505874	0.357609	1.0113	0.98298
Msrb3	9	-0.465971	-0.533132	0.908206	0.0908967	2.05117	2.19508	2.84174	1.82194	1.7198	2.05908	2.21731	1.39958	0.905184	0.630801	0.934106	0.462263
Lpxn	9	0.0905937	-0.169427	-0.0472266	0.12606	2.23828	1.89014	2.48006	2.10182	2.03551	2.03486	2.13777	1.8716	0.81372	0.499917	0.944366	-0.124146
Erlec1	9	-0.113962	-0.0264108	0.326365	-0.185992	2.56926	1.5463	2.20592	1.6445	2.29807	2.05282	2.11996	2.14403	0.630633	0.267799	0.613499	0.358415
Abr	9	-0.803604	0.335476	-0.0814975	0.549625	1.82578	1.90659	2.08492	2.10581	2.55385	2.59534	2.08952	2.57113	1.43085	1.20552	1.3875	1.1587
Vps54	9	-0.636482	-0.101928	-0.0456986	0.784109	1.83457	1.77107	2.87542	2.13479	2.37529	2.22988	1.99898	2.40544	1.45899	1.23701	1.59011	1.1997
Gpr155	9	-0.576831	0.226379	-0.14349	0.493942	1.34457	1.55466	2.71212	2.1528	2.55414	2.37223	2.0547	2.57154	1.36652	1.0875	1.35497	1.27007
Pi4ka	9	-0.624157	-0.174002	-0.191967	0.990126	0.827286	1.39262	2.25258	2.15157	2.16073	2.27234	2.32132	2.63549	1.17197	1.06972	1.00398	1.82283
Lnx2	9	0.0132546	0.416405	-1.32215	0.892486	1.25603	1.48098	2.51106	2.14205	2.17424	2.2564	1.86774	2.44629	1.34883	1.22688	1.37832	1.26379
Dgat1	9	-0.821806	0.478982	-0.834321	1.17714	1.7795	1.16105	1.87879	1.46982	2.67264	2.2632	1.73332	2.3553	0.611583	1.29501	0.877046	1.13066
Plekhg2	9	0.283605	0.0140789	-0.323106	0.0254228	1.44326	1.13673	2.91498	2.06347	2.47034	1.81588	2.06012	2.86086	1.08723	1.07885	1.39747	1.69524
Baz1a	9	0.0661704	0.0498102	-0.503052	0.387072	0.945571	1.14499	2.64289	1.86594	2.88017	2.05013	1.69689	2.6782	1.59928	1.08214	1.54227	0.804273
Irf1	9	0.0303749	0.0336043	-0.512207	0.448228	1.45797	1.13196	3.08735	2.17072	2.07125	1.34482	1.43858	2.89514	0.802384	1.54665	1.42133	0.738698
Tmc6	9	0.126025	-0.10447	0.00240379	-0.0239592	1.61967	1.75413	2.95743	1.70529	2.51918	2.1579	1.66602	2.63333	0.745126	0.649091	0.99873	1.49243
Hrh2	9	-0.212078	0.202922	0.185884	-0.176727	1.63741	1.82871	2.80613	1.97632	2.3722	2.09683	1.72341	2.7131	0.396018	1.22243	0.912361	1.11364
Nrp1	9	-0.319619	0.0683286	0.109507	0.141783	1.88912	2.00507	2.68396	1.98656	2.11525	2.22116	2.03131	2.48202	0.417528	0.671699	1.15867	0.811948
Zer1	9	0.0128294	-0.529545	0.0551231	0.461593	1.08952	1.80216	2.01839	1.37824	1.98973	2.22101	2.04859	3.34743	0.399303	0.998546	1.28227	1.29372
Frmd4b	9	-0.692736	-0.0083919	-0.129836	0.830964	2.37112	1.96519	2.30938	2.38673	2.30309	2.36074	2.19363	1.61657	0.944288	1.27091	0.928057	1.13372
Il12rb1	9	-0.719401	0.237427	-0.427407	0.909381	1.96654	1.90279	2.61462	2.05371	2.771	1.80186	1.40844	2.12532	1.23635	1.33716	0.836845	0.826338
Ms4a4d	9	-0.414504	-0.0736032	-0.423786	0.911893	1.36868	2.21505	2.66367	1.33549	2.89239	1.65674	2.06891	2.07611	0.908491	0.75824	1.06676	1.1811
Dleu2	9	-0.126313	-0.0200746	-0.214254	0.360642	1.60097	2.35768	2.55306	2.01096	2.51545	2.18968	2.18161	1.15336	0.477891	0.70878	1.69938	0.558683
Gm30054	9	-0.116895	-0.307763	0.213524	0.211134	1.28692	1.73796	1.93513	2.15576	2.32467	2.24417	2.72471	2.74086	0.616838	1.19084	1.84919	1.3757
AU040320	9	-0.132707	-0.0808442	0.26438	-0.050829	1.94417	1.25248	1.45813	2.08442	2.57575	2.21792	2.60184	2.59323	0.464767	0.922311	1.95422	1.29391
St6gal1	9	0.0449324	-0.0121235	0.330179	-0.362988	1.657	1.85431	1.42674	2.04751	2.9777	2.49154	2.42359	2.2143	0.637326	1.39901	1.11358	0.878814
Csf1	9	-0.233924	0.241176	0.238573	-0.245826	1.47608	1.70918	2.01091	1.61844	2.83201	2.32811	2.38557	2.53113	0.454505	0.897519	1.05347	0.858839
Ccdc125	9	0.170968	-0.371045	0.178858	0.0212193	1.98662	1.99605	1.45457	1.7986	2.37257	2.35284	2.85217	2.12338	1.20514	0.16082	1.15992	1.68382
Gpr15	9	-0.84779	-0.049047	0.106022	0.790814	1.99773	1.93243	1.32072	2.57419	2.16611	2.48981	2.5854	1.90962	1.04899	0.90636	1.31472	1.3228
Dtnb	9	-0.866331	0.138795	0.246621	0.480915	2.19713	1.9749	1.17881	1.81448	1.68558	2.47618	2.72664	2.54044	0.805816	0.932177	1.46183	0.943815
Lpar6	9	-0.829838	0.289816	0.734153	-0.194131	2.26727	1.95077	1.12756	2.12234	1.86342	2.39415	2.31771	2.03187	0.0973216	0.764822	1.19875	1.56771
Slc26a11	9	-0.549899	0.285109	-0.134407	0.399196	1.98498	1.63185	2.14732	1.73303	1.63929	2.29787	2.11108	2.36216	-0.401549	0.613958	1.56784	0.889839
Ezh1	9	-0.0394866	-0.231728	0.215935	0.0552801	1.60018	1.41212	1.3678	1.4308	1.80142	2.71458	2.12877	2.83464	-0.298281	0.617353	1.53963	1.05812
Mroh1	9	-0.614103	-0.0850762	0.00344412	0.695735	1.1457	1.66683	1.219	1.82745	1.53126	1.74741	2.30067	2.91723	-0.520655	0.783578	1.51994	1.51592
Gcnt1	9	-0.0420545	-0.0677832	-0.244225	0.354063	1.71835	2.05733	1.91501	1.74237	2.95826	2.35058	2.251	2.78743	1.70959	1.44174	1.47214	1.16632
Sigirr	9	0.16495	-0.116203	-0.393381	0.344634	1.97659	1.92123	2.41216	1.13637	3.20288	2.19307	1.77672	2.32078	1.80944	1.14179	1.47656	1.19966
Gtpbp2	9	0.220031	-0.00985967	-0.506448	0.296276	1.91751	1.90781	1.73317	1.02977	2.9598	2.38006	2.08437	2.65078	0.928281	1.32624	1.94627	1.17921
Snx19	9	0.65722	-0.136612	-0.0422644	-0.478344	2.05396	1.97619	2.17077	1.67854	2.26251	2.80555	2.31627	2.40539	0.780384	1.23424	1.48423	1.15616
Apobec3	9	0.745977	-0.223127	0.0782428	-0.601092	2.35667	2.03323	2.49198	1.725	2.42447	2.32401	2.01427	2.25469	1.11023	1.15661	1.33154	0.748451
Tap1	9	0.620261	-0.312399	-0.527281	0.219419	1.78776	1.88488	2.60457	1.66547	2.47233	2.08279	1.64149	2.79589	1.20847	0.814412	1.33736	0.64403
Ahcyl1	9	0.259578	-0.170123	0.0363683	-0.125824	1.97608	2.43514	2.10244	1.3842	2.50761	2.59819	1.42729	2.54341	0.987773	0.600447	1.53056	0.680301
Itpk1	9	-0.0328477	0.973489	-0.836341	-0.104301	1.85242	1.64837	2.66856	1.62155	2.41644	2.22709	1.11213	2.13076	0.993761	1.37543	1.17082	0.13304
Slamf6	9	0.131231	0.608785	-0.323017	-0.416998	1.24443	2.12753	1.94543	1.72998	3.01136	2.22071	1.38395	2.06935	1.12832	1.05862	1.09449	-0.116085
Parp9	9	0.498654	0.381851	-0.118385	-0.762121	1.5492	0.834659	2.41543	0.930833	2.51112	1.87341	2.12236	2.98115	1.50486	0.868564	1.46235	1.03422
B2m	9	0.292835	0.88707	-0.568269	-0.611636	2.3609	1.16415	2.27853	1.2023	2.30605	2.35359	2.17849	2.25788	0.705681	0.838663	1.22229	0.793347
Tle3	9	0.585811	0.468922	-0.383841	-0.670893	1.18283	0.960471	2.52495	0.856058	2.58421	2.28773	2.27783	2.01075	0.237922	0.768138	1.41618	0.776612
Otud5	9	0.703123	0.638548	-0.582896	-0.758775	1.80786	1.80804	1.63175	1.01558	2.93282	2.04983	1.93195	2.24295	0.315852	1.27948	1.75101	1.50827
Rnf31	9	0.640254	0.798623	-0.445678	-0.993199	1.53311	1.23232	1.58336	0.695186	2.94558	1.99362	2.04501	2.47965	0.705776	1.03822	1.60831	1.36698
Slc4a1ap	9	0.507563	0.883404	-0.420796	-0.97017	1.90033	1.91248	1.41329	1.35669	3.16627	1.89186	1.71077	2.12633	0.789139	0.911546	0.716382	0.926613
Akt2	9	0.626626	0.356185	-0.313146	-0.669665	1.32118	1.66332	1.82556	0.235941	3.34594	2.02413	1.85947	1.85784	0.988917	1.1884	1.33042	0.507657
Rsrp1	9	0.255925	-0.109736	0.143811	-0.290001	2.20878	2.54354	1.29629	1.42292	2.81315	2.03484	1.96901	2.43766	0.55935	1.49025	1.8923	0.857131
Slc50a1	9	0.123562	0.583564	-0.0530197	-0.654107	2.37845	2.18276	1.62716	0.854178	2.81981	1.90977	2.31952	2.20635	0.920697	0.844976	1.65937	1.76044
Ypel3	9	0.116261	0.117932	0.107715	-0.341907	1.94099	2.07392	1.622	0.890966	2.54464	2.23033	2.56304	2.59794	0.436509	0.821137	1.66224	1.3529
Klhl36	9	0.518631	-0.356884	0.454019	-0.615766	2.78062	2.28353	1.74144	1.40394	2.294	2.13763	2.44509	1.79772	0.787822	0.863684	1.04126	1.67063
Agtrap	9	0.344888	0.452963	0.147861	-0.945712	2.5674	2.40661	1.85995	1.28713	2.23134	2.59363	1.98136	2.02421	0.952168	0.883237	1.30583	1.09917
Stxbp2	9	0.321518	-0.0513563	0.436656	-0.706817	2.71454	2.60809	1.3381	1.63696	2.01996	2.18025	2.31108	1.97488	0.811351	0.647809	1.35793	0.8698
Chpf2	9	0.148178	0.569468	0.156113	-0.873759	1.9147	2.46529	2.2537	1.40615	2.77549	2.06956	1.94307	1.80108	0.604025	0.57324	1.3409	1.17589
Pced1a	9	0.829169	0.736989	-0.00145483	-1.5647	1.99552	2.05551	1.74174	1.51511	2.10408	2.07475	2.30057	1.87524	0.51355	0.994753	1.40822	1.3825
Tmem42	9	0.498055	-0.046799	-0.230403	-0.220853	1.98172	2.71959	2.54103	1.11904	1.99287	1.43434	2.64612	1.26758	0.440344	1.55061	1.39128	0.392812
Sap130	9	0.416835	-0.0432298	-0.206878	-0.166727	1.84508	1.58549	1.73109	1.23121	2.12723	1.72958	1.96399	3.12861	-0.369994	1.02855	1.32427	0.667011
Prdm2	9	0.684138	0.398454	-0.318136	-0.764456	1.23403	2.03317	1.69405	0.939206	2.45783	2.22885	1.55642	2.6432	0.192529	0.897547	1.22153	0.0984194
Slc45a4	9	-0.197118	0.0977874	0.240511	-0.141181	1.5646	2.02586	2.04953	1.65903	2.68409	2.13224	1.91114	2.37931	0.306817	0.362431	0.265796	0.913199
Arhgef3	9	-0.461984	0.0799581	0.184317	0.197709	1.54501	1.73615	1.93815	1.28276	2.68267	1.81767	2.07578	1.8357	-0.476971	0.187074	0.342843	0.452912
Jak3	9	0.0918417	0.336076	-0.326432	-0.101486	1.55128	1.52361	2.49916	1.69513	2.50931	1.8712	2.16649	2.25173	0.35771	0.278991	0.651027	0.230837
Ly6a	9	0.374483	0.271833	-0.0665258	-0.579791	1.85836	2.10987	2.09393	1.09089	2.61499	2.24732	1.8253	1.91269	0.434729	0.247906	0.816474	0.110671
Stk11	9	0.183829	0.544069	-0.499724	-0.228174	2.02466	1.8131	2.03301	1.8028	2.23297	2.03672	1.81435	1.79675	-0.333295	0.0401642	1.0138	0.383001
Izumo1r	9	0.311432	0.51588	-0.307495	-0.519817	2.19102	2.05634	2.21556	1.07986	1.86934	1.99039	1.87677	1.72611	-0.206947	-0.0810719	0.528031	0.382229
Polk	9	0.330368	-0.127981	-0.121765	-0.0806211	1.99385	1.63046	2.71266	3.01958	1.47946	2.18453	1.9972	2.30494	1.25973	1.15575	1.78181	0.911266
Glcci1	9	-0.226745	-0.216081	-0.100947	0.543773	1.75223	1.4516	3.03591	2.57782	1.51346	2.18682	2.12547	2.47144	1.03916	1.24313	1.71514	1.32554
Atxn1	9	-0.506065	-0.0336866	0.275075	0.264677	1.60354	1.80677	3.10356	2.70374	1.48549	1.99014	1.67281	2.34216	0.709271	1.05459	1.67069	1.23995
Arhgap31	9	-0.263556	0.117379	-0.124096	0.270273	1.79875	1.49479	2.67241	2.4508	1.74671	2.27811	2.22403	2.47298	0.75605	0.482097	1.43673	0.846685
Zfp839	9	0.159048	0.0584701	0.502026	-0.719544	1.68227	1.66269	2.71041	2.71143	1.47291	1.58582	2.10849	2.33727	0.234005	1.08197	1.56049	0.953571
Otud7b	9	0.0948588	-0.185267	0.737081	-0.646673	1.69351	1.40964	3.37363	2.54311	1.31585	1.67041	1.86765	1.89519	1.07662	0.718019	1.27194	1.02668
Kif5c	9	-0.340061	-0.0325977	0.335349	0.0373103	1.5864	1.68543	3.00565	2.75851	1.68542	1.62357	1.44498	2.45227	2.41903	1.25689	1.46518	1.10643
Runx2	9	-0.503674	0.154033	0.403183	-0.0535416	1.72298	1.41066	2.60088	2.87865	2.12948	2.44851	2.06121	2.29212	1.66445	1.21851	1.65178	1.29004
Fnbp1	9	-0.509677	-0.206759	0.0683292	0.648107	1.34932	1.2618	2.65438	3.12144	1.83044	1.93152	1.69151	2.26938	1.64058	1.1606	1.43476	0.642471
Lrba	9	0.0329541	0.131237	0.285113	-0.449304	1.14787	0.723166	3.15771	3.07606	1.0544	1.69628	1.12281	1.58539	1.70246	0.336295	0.964307	0.969174
Map3k5	9	-0.767616	-0.282912	0.0790179	0.971509	1.04169	0.290611	2.62488	2.76777	2.03411	1.91816	1.37663	1.96065	0.602429	0.937797	0.722211	1.0291
Sik3	9	-0.31955	0.220766	0.0482915	0.0504928	1.50649	0.597272	2.46575	2.89634	1.48503	1.55992	1.53559	2.48951	0.29401	0.0572972	0.77483	1.52654
B930095G15Rik	9	-0.439485	-0.706507	0.489426	0.656565	0.771933	0.701519	2.52927	3.01059	0.436723	1.491	1.91484	2.14375	0.600195	0.532761	0.81954	0.967481
Abhd2	9	-1.05444	0.646807	-0.338534	0.746166	1.1501	1.38647	2.97651	2.42815	1.08912	1.33432	1.15557	2.5734	1.49135	0.901947	1.01653	0.674474
Hif1a	9	-0.397652	0.490427	-0.629123	0.536349	1.74919	1.27133	3.37083	1.99394	1.72181	1.917	1.49387	1.84922	0.519404	0.709835	0.820659	0.516629
Eea1	9	-0.38199	0.354409	-0.267229	0.294811	1.55439	1.11053	3.50757	2.23276	1.34843	1.4429	1.28062	2.07364	0.899689	0.358528	0.568146	0.428575
Naa20	9	-0.250389	0.75673	-0.77185	0.265509	1.76423	1.62109	3.00153	2.1692	1.62404	1.29394	1.16623	2.08402	0.843112	0.150154	0.0652064	0.730461
Ston2	9	-0.588471	-0.0961158	-0.190806	0.875393	1.15464	0.667079	3.456	1.65858	1.67565	1.92953	0.956359	1.77634	1.27182	0.175346	0.582149	0.372112
Rab11fip4	9	-0.998358	0.0498552	0.162583	0.78592	1.20768	1.60035	3.44956	1.82093	1.24098	1.45192	0.52495	1.79942	0.339635	0.605933	0.246353	0.785106
Ppp1r16b	9	-0.490756	0.161283	-0.5767	0.906173	0.682945	0.48105	2.5146	1.67422	2.47029	1.79806	1.59688	2.37961	0.298545	0.21737	1.32869	0.563894
Inpp5b	9	-0.98106	0.0854637	-0.303617	1.19921	1.05725	1.34484	2.98465	1.7866	1.80083	1.76516	1.3559	2.13387	0.330072	0.211705	0.654274	0.968581
Tbc1d30	9	-0.575942	0.523728	-0.338012	0.390226	1.06252	0.779419	3.05127	2.15	1.81992	1.77104	1.41971	1.97422	-0.0748313	0.20459	0.562386	0.545094
Irgm2	9	0.326018	0.193375	0.487694	-1.00709	1.14339	1.27468	2.59831	1.31786	2.00933	1.84596	1.08142	3.02524	0.574043	0.376206	0.866574	0.340836
Vdr	9	0.282418	0.05173	0.00821406	-0.342362	1.10136	0.802495	2.87725	1.34036	2.1072	1.54146	1.5378	2.8717	0.678114	0.67981	-0.14509	0.467666
Mfsd6	9	0.108479	0.409693	-0.182673	-0.335499	1.63171	1.35166	3.42426	1.599	1.33252	1.60487	0.82798	1.93561	0.916339	0.571125	0.287397	-0.373079
Tapbpl	9	0.41901	0.335181	-0.293313	-0.460878	1.62468	1.06841	2.76332	1.32621	2.60383	1.49163	0.950172	2.2854	0.501916	0.101469	0.369073	0.0361906
Igtp	9	0.311615	0.420516	-0.273982	-0.458149	1.19739	0.903924	2.67363	1.37605	2.21904	1.48357	1.20887	2.72393	0.432165	0.161353	0.531592	-0.258239
Gm4951	9	-0.10049	0.0855798	0.105598	-0.0906877	1.07616	1.11418	2.79908	1.54633	2.49112	1.55528	0.526433	2.38751	0.27785	0.437158	0.227788	-0.221472
Gprc5a	9	-0.492489	0.599934	-0.294068	0.186623	2.55056	1.63894	2.95221	2.26273	0.173262	1.78872	1.49432	1.61269	1.72608	1.35778	0.828307	0.749876
Crem	9	-0.213917	0.583115	-1.26279	0.893596	2.38254	1.42186	2.63595	2.14915	1.7391	2.03473	1.52834	1.25031	1.23714	1.02105	1.53654	0.302059
Adora2a	9	-0.597752	0.639638	-0.430954	0.389067	2.54174	1.99186	2.92619	2.07337	1.22448	1.88074	1.72561	1.98836	0.505434	0.926261	1.19939	0.919963
Ctla4	9	-1.0169	0.246925	-0.683835	1.45381	2.13747	1.47312	2.89655	1.87646	1.07463	1.4336	1.28941	1.45522	0.290272	0.615832	0.939833	0.450643
Itgav	9	-0.433086	0.133236	-0.602082	0.901932	1.71154	1.51754	2.91174	2.82267	1.18485	2.02327	1.68429	2.06476	1.03506	0.829986	1.2356	0.833718
Chd7	9	-0.802402	0.0767808	-0.126714	0.852335	2.04205	1.68137	2.80355	2.74209	1.33648	1.59757	1.4512	1.96104	0.503071	1.25628	0.607209	0.634712
Hnrnpll	9	-0.722839	-0.0620123	-0.551324	1.33618	1.63806	1.57414	2.8782	2.46601	1.51405	2.13536	1.11519	1.39886	0.817113	1.43953	1.29288	0.388317
Zswim6	9	-0.768217	-0.142112	-0.300792	1.21112	1.49754	0.896979	3.08566	2.30958	1.31077	1.65613	1.37802	2.41291	0.619207	0.922887	1.20377	1.1187
Gxylt1	9	-0.966093	0.146401	-0.180598	1.00029	1.84231	0.895032	3.23639	2.41225	1.13574	1.52312	0.695914	1.53785	0.247959	1.25979	1.24168	1.09801
Hbs1l	9	-0.531628	-0.471515	-0.221949	1.22509	1.9036	1.57644	2.25846	3.47837	0.809303	1.00705	1.1096	1.29709	1.28521	1.15614	1.20011	0.853104
Hacd3	9	-0.491814	-0.0797758	-0.246787	0.818377	2.26497	1.46972	2.88831	2.87105	0.059216	1.13878	1.36006	0.957047	1.07593	0.794204	1.39084	1.01433
Grhl1	9	-0.0595769	0.295026	-0.385472	0.150022	1.87694	1.91488	3.00741	3.11927	0.537217	1.17602	0.824016	1.19577	0.704285	0.969415	0.504531	0.958103
Mir22hg	9	-0.449773	-0.366734	-0.367534	1.18404	2.08993	1.35788	2.5741	2.3241	0.602728	0.688787	0.720862	2.59635	0.473103	1.07214	0.450487	0.648642
Reps1	9	-0.434886	-0.46064	-0.415988	1.31151	2.79246	2.03127	1.26557	2.32737	1.67838	1.8745	2.10785	1.49536	0.312283	0.997323	1.09271	1.28816
Ankrd29	9	-0.497073	-0.563625	-0.114881	1.17558	2.77576	2.13856	2.06458	2.28735	0.836311	2.19961	1.38091	1.33318	0.749991	0.482091	0.923611	0.900833
Podnl1	9	-1.33215	0.0206314	0.318645	0.992872	2.41022	1.5556	2.44666	2.06374	1.34935	2.00071	1.66754	1.77156	0.409194	0.50829	1.09672	0.692743
Cdk17	9	-1.52005	-0.176769	0.141299	1.55552	1.51164	1.33441	1.80568	2.13427	1.55065	1.96029	1.42899	1.66815	-0.267325	0.352534	0.839072	0.766348
Galr3	9	-0.322389	-0.476987	0.178657	0.620719	0.903775	1.4397	2.71177	2.26869	1.93404	2.14618	1.55683	1.42518	1.14551	-0.15027	-0.216985	0.915904
Jam2	9	-0.741381	-0.510615	-0.378953	1.63095	1.72505	1.90652	1.42956	2.10636	1.6453	2.59558	0.920715	1.15645	1.05574	0.373875	0.211293	0.194684
Vmn2r96	9	0.135947	-0.0823772	-0.17825	0.12468	2.08424	1.72553	1.20642	2.13962	0.125655	2.69005	1.04749	2.68645	0.560869	1.01191	0.132241	0.310161
Lif	9	-1.6634	0.942687	-0.104722	0.825439	2.16238	1.75877	1.98271	2.26931	1.58671	1.67737	1.04376	0.850829	0.434276	1.26469	0.151219	0.535654
Azin1	9	-0.335747	0.766518	-0.590465	0.159695	2.44921	1.91479	2.27098	1.90396	1.71413	1.92346	1.01088	0.268741	0.936747	1.13985	0.445449	-0.531813
Senp8	9	-0.734489	0.153066	-0.253281	0.834704	1.76773	1.79784	2.50719	2.28281	1.65617	1.79583	1.26344	0.0930512	1.51545	0.909184	0.0334758	-0.178304
Tjp2	9	0.175169	0.0451951	0.161569	-0.381933	2.23987	2.25144	3.01902	2.41329	1.89555	2.13115	1.90288	2.19717	1.94416	1.31088	1.81042	1.34945
Prdm1	9	0.321044	0.0207633	-0.0572645	-0.284543	2.22023	2.05843	2.84146	2.58717	2.21667	2.32148	1.9361	2.155	1.81315	1.25485	1.57465	1.31491
Alcam	9	0.091022	0.427474	-0.113085	-0.405411	2.24764	2.35271	3.05271	2.34609	1.97121	2.26941	1.91008	1.70061	1.68365	1.11692	1.41918	1.31874
Map2k3	9	0.5189	0.140708	-0.0375228	-0.622086	2.35173	2.15536	2.87191	2.58215	1.94912	1.8715	1.6778	1.69073	2.11425	1.74459	1.75813	1.04713
Pex11a	9	0.263265	0.410392	-0.471866	-0.201791	2.43319	1.95329	3.02769	2.1029	1.54086	2.06296	2.06982	1.93597	1.46965	1.10893	2.36179	1.37962
Hdac7	9	0.577912	0.456144	-0.655005	-0.379051	2.33653	1.89097	3.07344	2.31642	1.73422	1.79533	1.99106	1.9364	1.01523	0.946878	1.59359	1.38397
Serp2	9	0.541553	0.267395	-0.188425	-0.620522	2.2127	1.85231	3.46229	2.02559	1.60042	1.6407	1.37651	1.74044	1.87158	1.14017	1.7659	0.880359
Tnfrsf1b	9	-0.0471418	0.352598	-0.419738	0.114281	2.66677	2.19701	2.77184	2.3681	1.79941	2.30252	2.00468	1.86893	1.6943	1.0318	1.76116	1.36606
Tnfrsf9	9	0.0748506	0.193459	-0.272564	0.00425398	2.96842	2.17929	2.4677	2.56512	1.71665	2.18222	2.08014	1.33984	1.29957	0.928863	1.64412	1.28948
Tnfrsf4	9	0.391561	0.298307	-0.759126	0.0692588	2.70377	1.77138	3.0744	2.53894	1.34558	1.52262	1.80605	1.18926	1.64303	0.970806	1.32431	1.26147
Lrrfip2	9	-0.0888276	-0.289079	-0.334519	0.712426	2.3678	1.89511	2.95596	2.69187	2.20687	1.81785	1.59101	1.69665	1.39689	0.942612	1.33665	1.26799
Snx25	9	0.421066	-0.291683	-0.209928	0.0805449	2.57692	2.25333	2.90317	2.01253	2.70935	1.54174	1.06575	1.45131	1.5079	1.53619	1.03424	1.05069
Sesn2	9	0.744854	0.487775	-0.917608	-0.315021	2.74971	2.20759	1.51535	2.39773	2.12968	2.26913	1.22584	1.77756	0.986958	0.784252	1.62554	1.30205
Phf8	9	0.141192	0.839701	-0.814256	-0.166637	1.53593	1.38485	1.64741	3.14698	2.23553	2.4588	1.59574	1.9902	0.999097	1.03499	1.09273	0.755117
Kctd11	9	0.921174	0.125607	-0.196875	-0.849906	1.83766	2.90861	2.35492	2.42766	2.09017	1.53589	1.21766	1.11487	1.89549	0.838723	1.5565	1.25087
1700001O22Rik	9	0.0579808	0.550814	0.637753	-1.24655	1.9074	2.14176	2.68178	2.48166	1.93754	1.25829	1.70654	1.24496	1.75927	1.00188	1.06194	0.437769
Rrbp1	9	1.00747	0.445339	0.125289	-1.5781	1.55035	1.37579	3.00763	2.32023	1.66451	1.50488	1.44236	1.6405	1.41313	0.834067	0.933997	0.97414
Tmem140	9	0.560073	0.0555507	-0.773616	0.157992	2.19223	1.81552	2.49758	1.52685	1.87775	2.67406	2.48587	1.77731	1.00009	0.428131	1.15361	1.1315
Bid	9	1.12514	0.0257962	-0.889171	-0.26177	2.21212	2.00787	2.4256	2.27498	1.67315	2.30328	1.89639	2.14677	1.01869	0.831427	1.58922	1.23496
Hip1r	9	0.965899	-0.140632	-0.488881	-0.336386	1.96101	1.89183	2.38836	2.24373	1.73581	2.00249	1.69999	2.4059	0.312614	0.312615	1.21011	0.788563
St14	9	0.686053	-0.44055	-0.0142228	-0.23128	2.69732	2.51324	2.04989	2.46759	1.16082	1.8378	1.93135	1.75537	0.824556	0.337006	1.61349	1.16734
Fbxw8	9	0.60249	-0.199818	0.13661	-0.539282	2.66745	2.23601	2.60158	1.7608	0.983445	1.8096	2.01496	1.62212	0.933503	-0.0600517	1.11466	0.849558
Rassf6	9	0.396494	-0.431571	0.174122	-0.139045	2.83571	1.52248	2.88531	1.93673	0.828271	1.95198	1.28227	2.11471	0.924761	0.170513	1.13409	1.07636
Myo1e	9	0.614364	-0.686541	-0.336051	0.408227	2.80776	1.62161	1.84909	2.34568	1.2757	1.55225	2.38735	1.2092	0.555192	0.121043	1.85686	1.45619
Serpinb6a	9	0.662409	0.00332144	-0.0827442	-0.582987	2.33071	2.50671	1.69634	2.18933	0.872297	1.17815	2.85658	1.97319	1.24436	0.646392	1.5046	0.56711
Fbxw17	9	-0.00042386	0.414756	-0.623517	0.209185	2.28672	1.78418	2.06545	2.67884	1.47992	1.89012	2.55596	1.35762	-0.000707803	0.785963	1.34779	0.84631
Cers4	9	-0.122266	0.273726	0.314012	-0.465472	2.38385	1.94913	2.49459	2.5886	1.23956	2.15388	1.9502	1.722	0.43909	0.56132	1.3268	0.47973
St3gal1	9	0.419091	0.376423	-0.131437	-0.664077	2.291	2.13075	2.2945	2.67448	0.691482	1.65335	2.06762	1.41796	0.105423	0.567322	0.770233	0.772658
Nf2	9	0.193103	0.730271	-0.344221	-0.579154	1.91777	1.72004	3.30858	2.28576	0.861695	1.6404	1.47814	1.96558	0.6181	0.640313	1.48249	0.865061
Atcay	9	0.300526	0.368222	0.186085	-0.854833	2.14833	1.81763	3.0189	2.28191	1.57706	1.80368	1.48846	2.09219	0.887095	0.32501	0.877552	0.831415
Pdcd1	9	0.381199	0.514288	-0.13824	-0.757247	2.30241	1.38344	2.99007	2.21795	1.30296	1.59963	1.41443	2.02518	0.753354	0.120573	0.699411	0.527153
Rin2	9	0.0834543	0.321206	-0.419191	0.0145304	1.89603	1.95128	3.35212	1.92782	1.32611	1.81623	1.31478	2.17779	0.694609	0.257086	0.847435	0.808745
Nfatc1	9	0.0596819	0.172861	-0.259306	0.0267629	2.03553	1.45107	3.358	1.9966	1.06328	1.99087	1.42078	2.14026	0.642778	0.352364	0.734849	0.57283
Vsig10	9	0.295898	0.389703	-0.312597	-0.373004	1.64832	1.45235	3.21362	2.20421	1.33582	1.67042	1.83953	2.16201	0.510122	0.221669	1.13104	0.467356
Gadd45b	9	0.0977575	0.543512	-0.177072	-0.464198	2.35955	1.71025	3.00384	2.29209	1.61901	1.45414	1.92787	1.37722	0.153094	0.642778	0.947858	0.526812
Mrps6	9	0.748947	0.210014	-0.41971	-0.539251	2.22224	1.94762	3.04957	2.09061	1.37069	1.69931	1.82208	0.906567	0.74847	0.307613	0.749722	0.416555
Zap70	9	0.0610705	0.449292	-0.296037	-0.214325	2.38671	2.21134	2.8738	2.09324	1.78977	1.68727	1.47462	2.10239	0.568645	0.279407	1.03859	0.846996
Atp6v0d2	9	0.0321229	0.0896681	-0.00208443	-0.119707	2.20367	2.24063	2.65355	2.08012	1.35648	1.62014	1.19909	2.19436	0.185308	0.0527807	0.363768	0.578852
Gm4841	9	0.0761151	0.34526	-0.0556594	-0.365715	1.59897	1.62776	2.75799	2.33161	1.77383	1.8335	1.45287	2.52669	0.441492	0.568199	0.616661	0.0985837
Cass4	9	-0.493816	0.429117	-0.260765	0.325463	2.36029	1.6952	2.60889	2.52758	1.18565	1.66656	1.68344	1.71427	0.435182	0.221523	0.750671	0.128852
Nfil3	9	-0.0692828	0.581846	-0.634333	0.12177	2.41709	1.87691	2.68487	2.27101	1.32933	1.58159	1.47327	1.53795	0.199774	0.158139	0.714029	0.206398
Vcpkmt	9	-0.518962	0.748886	-0.365177	0.135253	1.98026	1.72635	2.4382	1.96018	1.76049	2.21856	1.84248	1.35956	0.324606	0.262111	0.719246	-0.250955
Farp1	9	-0.634755	-0.104012	0.170349	0.568417	1.72129	2.12516	2.67778	2.36367	1.03352	1.80886	1.73996	2.11965	0.205749	0.0775292	1.11418	0.830852
H2-Q6	9	-0.286135	-0.151567	-0.316533	0.754234	1.88469	1.68802	2.39991	2.52104	1.22355	1.48036	1.54591	2.18699	-0.21101	-0.0127841	1.28752	0.604387
Nsmaf	9	-0.335744	-0.235662	-0.128844	0.700249	2.19246	1.41814	2.90092	2.3765	0.755969	1.70306	1.61817	1.94678	0.612794	-0.0188841	0.974972	0.492203
Nt5e	9	-0.491878	0.192867	-0.34816	0.647171	1.90668	1.80541	3.26554	1.95513	0.764055	1.63438	1.22214	1.73524	0.280353	0.138556	0.651764	0.513313
Slc22a15	9	-0.0903964	-0.214009	-0.218313	0.522719	2.18631	1.82602	3.08861	2.21602	0.4999	1.31743	0.917589	1.62365	0.553364	-0.296074	1.25722	0.940777
Ttc39c	9	-0.292135	0.483744	-0.115355	-0.0762543	2.47073	1.8268	2.98669	2.57109	0.402336	1.33006	1.33717	1.57557	0.766526	0.369627	0.818453	0.703967
Slc39a4	9	0.0289932	0.392849	-0.218138	-0.203703	2.59127	2.09822	2.78196	2.26471	0.441055	1.38016	1.37137	1.30698	0.286713	0.018989	1.00844	0.705974
Kif13a	9	-0.141333	0.13274	-0.0555289	0.0641226	1.87478	1.32353	2.96914	2.38597	0.280169	1.58931	1.83737	1.90337	0.379524	-0.20654	1.27907	0.933555
Grina	9	0.386448	0.522674	-0.411695	-0.497426	2.76975	1.28342	2.48731	1.5775	1.35536	2.2341	1.2311	2.89438	1.04393	0.778054	1.14469	1.21234
S1pr2	9	0.895807	0.0227335	-0.163987	-0.754554	2.00115	1.71875	2.9478	1.42723	2.02173	2.21056	1.92235	2.03426	1.58803	0.363026	1.22617	0.835903
Col5a3	9	0.733826	0.0935781	-0.3219	-0.505504	2.06946	1.9163	2.81332	1.51229	2.08573	1.84947	1.9181	2.59494	0.777884	0.538488	1.02368	0.900801
Lag3	9	0.482707	0.444693	-0.362834	-0.564566	1.76487	1.90218	3.01661	1.47656	2.24134	1.85948	1.81076	2.29564	0.990346	0.402381	0.897873	0.646234
Slc37a2	9	0.574979	0.16012	-0.29548	-0.439619	1.9813	1.32956	3.14081	1.11143	1.59421	1.60591	1.71973	2.54432	1.0217	0.133736	1.01216	0.318075
Rnaset2a	9	0.43485	0.716106	-0.0159929	-1.13496	2.19663	2.08777	2.0089	1.59845	2.80881	1.83478	1.76652	1.82751	1.16008	0.660211	1.29063	0.387861
Isg20	9	0.678142	0.348572	-0.51129	-0.515424	2.56246	1.92166	2.25889	1.67263	2.76764	1.95679	1.47754	1.76673	1.14164	0.510799	0.780634	0.624858
Brms1	9	1.2901	0.165469	-0.136913	-1.31866	2.02697	2.39583	1.75651	1.64672	2.55549	1.26596	1.56312	1.91455	1.13113	0.659541	0.634571	0.877374
Fdxr	9	0.820152	0.0832024	0.146004	-1.04936	2.59922	2.52809	2.45105	1.40899	2.00789	1.62756	1.55257	1.07877	1.13468	0.316239	1.02369	0.596277
Ctsb	9	0.996125	0.361345	-0.114064	-1.24341	2.21965	2.06648	2.42783	1.3552	1.9438	1.83824	1.62451	1.58981	0.710095	0.164576	0.863719	0.311384
Ptms	9	0.861526	0.619842	-0.0505382	-1.43083	2.06018	1.83889	2.69982	0.919826	2.17376	1.67086	1.50955	2.1958	1.41632	1.03492	1.00482	0.73266
Mboat7	9	1.41571	0.255228	-0.450932	-1.22001	1.53485	1.64664	2.5895	1.45202	1.62984	2.01335	1.6222	1.82913	0.951891	0.87282	1.14246	-0.160142
Tfe3	9	1.19568	0.669605	-0.25451	-1.61077	1.70397	1.84296	2.61018	1.52575	2.05658	1.48547	0.862694	1.46434	0.712943	0.457419	0.930639	0.352498
Capn15	9	1.04451	0.442489	-0.682151	-0.804845	1.08395	2.05393	2.54608	2.11216	2.03249	1.5676	1.11404	2.18368	0.21012	0.434351	0.804426	0.66609
Tubb6	9	0.871998	0.184497	0.408151	-1.46465	1.78412	2.44102	2.46449	2.04851	1.3758	1.33153	1.38772	1.81384	1.22038	0.288555	0.674527	0.423655
Ccl1	9	0.238625	0.136965	0.58415	-0.95974	1.46264	2.2683	2.88253	1.5957	1.35138	1.62179	1.01418	2.01692	0.313753	0.184081	0.336018	0.068606
Rnf135	9	1.42957	-0.0824109	-0.567808	-0.779348	2.26524	2.55941	1.67913	1.01262	1.2125	2.16751	1.78571	1.41879	1.07412	0.256241	0.418849	0.343679
Alad	9	0.94666	-0.0667763	-0.474051	-0.405833	2.39772	2.34183	1.95872	2.13475	1.32417	1.65725	1.57671	0.835083	0.705771	-0.20163	0.76272	-0.136331
Tpi1	9	1.37243	0.114726	-0.409657	-1.0775	1.87543	2.40315	2.45724	1.86429	1.4615	1.09486	1.10789	0.704379	1.5318	0.564766	0.257256	0.0801893
Vopp1	9	0.0176143	0.556718	-0.647663	0.0733298	2.10412	2.17866	3.36442	0.494434	1.64281	1.25381	0.774699	1.38664	0.760489	0.318929	0.345839	0.521443
Rhod	9	0.0800055	0.811669	0.132301	-1.02398	2.2166	2.08627	2.11831	1.76303	1.11312	1.40992	2.17464	2.36188	0.923344	-0.0809735	1.17376	0.422965
Arhgap10	9	-0.499728	1.31796	-0.0990823	-0.719149	2.7343	1.76318	2.26905	1.36974	1.66887	1.87617	1.93993	1.63205	0.604525	0.318781	0.809054	0.609067
Bcr	9	-0.45868	0.422932	0.280532	-0.244785	2.38434	1.12953	2.05121	2.18074	1.71096	1.80938	2.66977	1.42001	0.927984	-0.369681	0.728215	0.723846
Gm10863	9	-0.676744	1.36381	-0.287216	-0.399846	2.27755	0.91676	2.33085	2.54151	1.51765	1.64392	0.978712	1.70523	0.41048	0.153861	1.39992	0.492198
Slc38a10	9	0.567014	0.731814	-0.314095	-0.984733	2.46641	1.56877	1.10935	1.84067	1.43079	2.5805	2.30753	1.84319	0.956216	0.651345	0.97644	0.0739795
Fam241b	9	0.372872	1.09595	-0.134382	-1.33444	2.02974	2.05957	1.64272	2.02147	0.914702	1.89832	1.81782	1.553	0.287032	-0.173852	0.83781	0.247145
Cib2	9	0.682063	0.898277	-0.179736	-1.4006	2.03223	1.80957	1.41573	1.43075	1.86425	1.81031	1.39929	1.33698	0.267575	-0.329769	1.04785	-0.418228
Smim10l2a	9	0.0824044	0.531348	-0.496233	-0.117519	3.11675	2.28232	1.89612	2.13841	0.366471	1.44596	0.976386	1.34575	0.220694	0.088183	1.25685	0.952253
Mmd	9	-0.222724	0.556172	-0.0112917	-0.322157	2.47845	2.4603	2.70694	1.48681	0.75545	2.10439	1.49052	1.4109	0.395194	0.155311	0.562785	0.63326
Tmem154	9	-0.684725	0.382237	0.421006	-0.118518	2.74325	2.3803	2.27017	1.56438	1.18932	1.34031	1.73684	0.425611	0.236653	-0.263013	0.71573	0.695496
Abcb9	9	0.257192	0.100457	-0.146169	-0.21148	2.92785	2.29138	1.16432	2.20615	1.26136	1.64581	2.21863	0.375341	-0.0669126	0.892837	0.456087	0.569231
Ebpl	9	0.110353	1.00797	0.325917	-1.44424	3.30354	1.46426	1.84498	2.1572	0.911003	0.934733	1.03403	1.23203	1.18954	1.04903	1.00005	0.632841
Tuft1	9	-0.185665	0.315424	1.06519	-1.19495	2.59232	1.00381	2.90783	1.63633	0.989907	1.14787	0.995706	0.66137	1.50601	0.468517	0.150716	0.29594
Pcbp4	9	0.446712	0.614135	-1.00896	-0.0518866	2.3283	2.57247	2.71268	1.13194	0.61543	1.03692	1.3287	1.71915	1.76584	1.4569	1.67185	2.22269
Litaf	9	0.686006	0.0863469	-0.0851552	-0.687198	3.00173	2.21993	2.60368	1.3382	1.69165	1.82155	1.29385	1.41851	1.77154	0.971869	1.71109	0.338426
Impa2	9	0.159486	0.505078	0.25225	-0.916814	2.54591	2.40319	3.03945	1.82254	0.774978	1.54847	1.69704	1.37315	1.65353	1.01651	1.43005	0.753199
Gm45716	9	0.00141319	0.326953	-0.196372	-0.131994	2.83953	2.52724	3.03996	1.06645	0.637165	1.98072	1.65404	1.15875	1.43237	1.31492	1.09423	1.02174
Ciapin1	9	0.616188	-0.00238137	0.419859	-1.03367	3.0881	2.53133	1.92351	1.94646	0.555649	1.72485	1.46009	0.886166	1.37474	0.743318	1.35204	1.48214
E2f3	9	-0.136311	0.526602	0.270427	-0.660718	2.77443	1.6804	1.95712	2.37723	-0.488726	1.34992	1.8839	0.628049	1.49879	1.06099	1.49468	1.42851
Nrn1	9	0.178922	0.119599	0.365797	-0.664318	2.52187	1.83519	1.30715	2.21884	-0.719361	0.85447	2.01627	0.78119	1.53053	0.766375	1.64445	2.00598
Lsr	9	0.448021	0.262135	-0.281306	-0.42885	2.4202	1.82135	3.0088	2.2174	0.888739	1.75368	1.10943	1.1716	1.6299	0.151372	0.90767	0.215064
Casp1	9	0.269167	0.260275	-0.296413	-0.233028	2.50432	1.82403	2.83335	2.32452	1.13964	1.78517	1.19915	1.51287	0.653047	0.00785581	0.502801	0.370342
Pbx3	9	0.926647	-0.110773	-0.439117	-0.376757	2.01942	1.41348	3.31588	1.27134	0.875398	1.72422	0.625221	1.85608	1.63382	-0.0272387	0.656219	0.601531
Sgpl1	9	0.463217	0.441474	0.214856	-1.11955	1.72634	1.76513	3.242	2.22343	0.49567	1.48826	0.538307	1.07918	0.79045	0.0816439	1.22793	1.0857
Ptprj	9	1.3001	-0.417641	-0.926112	0.0436514	1.56522	1.06577	2.67915	2.70371	1.1623	2.10744	1.32776	1.80375	0.637369	0.590716	0.982543	0.781125
Marveld2	9	0.992145	-0.27892	-0.91336	0.200134	1.95132	1.82725	2.21609	2.22732	0.541253	0.94202	1.19445	1.79898	1.14147	-0.814302	1.42582	0.596794
Cst6	9	1.95446	-0.461379	-0.754423	-0.738657	1.70862	1.94989	2.0173	1.63488	1.18095	1.61258	0.504171	1.86901	0.405069	-0.0111606	1.21285	0.437993
Nfkbib	9	1.06533	-0.747609	-0.360962	0.0432402	2.0696	1.6381	2.76307	1.98977	1.48996	0.154612	0.423448	0.0770201	1.37026	1.19129	1.57452	0.00495129
Golga3	9	-0.208476	0.149268	0.279625	-0.220417	0.553268	1.04539	1.88785	2.46823	2.73507	1.74899	2.63581	2.48977	0.792158	1.3498	1.34672	1.33963
Zmynd8	9	-0.353872	0.385723	0.626368	-0.658219	0.150604	0.214412	1.56378	1.86058	2.32507	2.14706	2.03471	2.53485	0.253233	1.44006	1.34694	1.50146
Gcc1	9	-0.054049	0.326592	0.967046	-1.23959	1.80967	1.82719	1.73254	1.72547	2.81649	2.07427	2.24287	1.43531	1.27904	0.581871	1.116	0.553344
Sec23ip	9	-0.00863085	0.333529	1.00857	-1.33347	1.35327	1.14493	1.86202	1.16772	3.01879	2.50168	1.90168	1.23825	1.07903	0.561633	1.02576	1.04234
Efna5	9	-0.334921	0.25249	1.29761	-1.21518	0.80835	1.44806	0.542004	1.46766	2.29094	1.96286	1.87251	2.11695	0.567698	0.419149	1.27572	-0.400223
Calhm2	9	1.46465	-0.406363	-0.0367404	-1.02154	2.11553	1.18611	1.43218	1.82928	2.47248	2.42498	1.46899	2.05146	1.01201	0.565864	1.27287	0.684446
Trmt1l	9	0.861242	-0.156139	-0.435526	-0.269578	1.07537	1.68222	2.19466	1.62072	3.10021	1.81185	1.69994	1.82662	0.486501	-0.0577329	1.40158	0.754524
Vcpip1	9	0.685414	-0.103157	0.0519797	-0.634237	0.627506	1.40108	1.91536	1.5484	2.7814	2.44635	1.56943	2.16736	0.11043	0.0227398	1.02801	0.990598
Prpf6	9	0.685284	-0.55265	0.0543577	-0.186992	1.48339	1.72564	1.316	1.3802	2.95186	2.27774	1.68743	1.56177	-0.0155267	-0.311843	0.631525	1.25326
Llgl2	9	0.615639	-0.576366	0.123079	-0.162352	1.82262	1.60346	0.721959	0.923653	3.24601	1.42119	1.44412	2.31495	0.390511	-0.04006	1.71585	1.2182
Usf1	9	1.70668	0.476011	-0.619242	-1.56345	0.811178	0.971789	1.59329	0.809873	2.40067	1.73494	1.74844	2.21583	0.860354	0.789467	0.979284	0.928893
Lgals4	9	0.448279	0.633665	-0.319713	-0.76223	0.798342	1.78551	0.895668	0.682418	2.98748	1.62014	2.58311	2.13451	0.490365	0.258314	1.02069	0.908714
Tepsin	9	0.996718	0.204494	-0.51275	-0.688462	0.417089	2.06176	1.17002	0.960783	3.07206	1.56223	1.77404	1.9808	0.476562	-0.0934107	0.687893	1.16976
Cir1	9	-0.177813	0.391289	0.434718	-0.648194	1.95981	1.41438	0.868876	1.15611	2.87547	2.08424	2.54721	2.59384	0.765957	1.17504	0.836899	1.44656
Il16	9	0.442524	0.401637	0.0339224	-0.878083	1.90061	1.7657	1.53297	1.44579	2.52645	2.25543	2.55416	2.00972	0.293688	0.300066	1.56864	1.19974
Sgsh	9	0.0465238	0.707354	0.226856	-0.980734	2.14491	1.50025	1.18618	1.52874	2.18486	2.20119	2.82257	2.17047	0.292856	0.81567	0.943818	1.42323
Sec62	9	0.104811	1.18741	0.337851	-1.63007	1.92025	1.36901	1.30933	1.33014	2.6138	2.33207	2.00814	1.79808	1.17609	1.19452	1.55501	0.951437
Uckl1	9	0.275233	0.968046	-0.135422	-1.10786	2.26809	1.53012	0.960487	0.93505	2.3404	2.10739	2.49661	2.08332	0.409594	1.27275	1.38505	0.568449
Zkscan6	9	0.695777	0.26812	0.40586	-1.36976	1.75431	0.966766	0.227277	0.585686	2.74768	1.47808	2.58266	1.24101	0.182402	0.574247	0.549145	1.56157
Wipi2	9	0.462891	0.662042	-0.686576	-0.438357	1.22247	2.36803	0.564318	0.263113	2.87842	1.61525	1.64685	1.43324	-0.459798	0.904713	1.38003	0.331615
Chkb	9	1.06031	0.496893	-0.205187	-1.35201	2.31272	1.09251	0.665293	0.831946	1.79253	1.94347	1.9064	1.69184	-0.506739	1.08733	1.09396	-0.0306878
Exoc7	9	0.419209	0.253023	0.189065	-0.861297	1.85292	1.81161	1.22949	0.103766	2.32758	2.428	2.64734	2.01627	0.772923	0.788594	1.49255	0.63752
Os9	9	0.502204	0.835734	0.12511	-1.46305	1.89632	1.95165	0.953858	0.804606	1.63483	2.28983	2.09172	1.92697	0.260755	0.148992	1.56197	0.336072
Rbks	9	0.578613	0.878456	0.0867582	-1.54383	1.1408	1.03114	1.88173	-0.197792	1.78159	1.61953	2.07055	2.07569	0.749911	0.700867	1.26727	-0.444131
Odr4	9	0.224466	1.27792	-0.569479	-0.932911	1.10526	1.32021	1.46987	0.209946	1.55701	1.46725	3.16106	1.47355	0.816412	-0.0258511	-0.00771273	0.630179
Ildr1	9	0.180952	-0.253532	0.2726	-0.20002	2.60261	2.2276	1.08943	2.22346	1.49109	1.99532	1.93352	2.66254	0.533197	0.185443	1.38309	0.988495
Vps39	9	0.1099	0.00319201	0.459786	-0.572878	2.4972	1.75766	1.28539	1.91047	1.51855	2.08451	2.05029	2.73059	0.353605	0.116517	0.551557	1.02362
Abhd12	9	0.166618	-0.230543	-0.519008	0.582933	3.09122	1.51994	1.32479	1.31955	1.75624	1.92435	1.70006	2.10423	0.150196	-0.250605	0.803476	0.919524
Plekho2	9	0.416019	-0.225926	0.374752	-0.564845	2.60332	1.94872	1.67343	1.74836	2.5467	2.27645	2.04146	1.37701	0.969783	0.572453	0.878055	0.0801229
Flywch2	9	-0.00473547	-0.489694	1.03879	-0.544357	2.6854	1.59977	1.16467	2.21169	2.37135	1.8184	1.56086	0.888384	0.981726	0.188592	0.84755	-0.0648184
Isoc2b	9	0.442154	-0.347382	0.176594	-0.271366	2.63295	1.77299	1.65764	1.29182	1.71921	1.77407	2.63084	1.35578	0.886312	-0.0558182	1.41797	-0.277843
Rundc1	9	0.411679	-0.459502	-0.240933	0.288755	1.95502	1.81306	1.37636	1.387	2.48324	1.32475	2.23299	1.918	-0.735577	0.104485	1.20914	0.699343
Stap1	9	0.988403	-0.660213	-0.394758	0.0665681	2.27613	1.76664	0.956004	1.37971	1.5173	2.17099	2.43618	1.39201	-0.586861	0.241661	0.768058	1.27028
Ighmbp2	9	0.202463	-0.597767	0.725113	-0.329809	1.66939	1.61088	1.64961	1.41717	2.1769	1.81756	1.9755	0.973358	-0.891506	-0.439613	0.759436	1.28953
Zfp773	9	-0.471548	0.128097	1.484	-1.14055	1.87778	1.92213	2.28963	2.2675	1.23615	0.758314	1.66267	1.83413	0.375248	0.377362	0.499015	0.696502
Zfp949	9	0.758001	-0.523503	0.902803	-1.1373	1.84547	1.71009	2.13142	1.12286	1.95826	1.39143	2.00532	2.15211	0.435243	0.200503	0.0800385	0.422786
Pex16	9	1.22498	0.0913078	0.290136	-1.60642	2.36156	1.20137	1.73305	2.20313	1.23962	1.59472	1.73092	0.843601	0.0678211	0.236095	0.346863	1.40628
Gstt3	9	0.472893	0.0403787	0.672937	-1.18621	2.05106	2.01518	1.69138	2.46088	0.6441	1.48186	1.7774	1.13998	-0.0634959	-0.112131	0.234175	1.55593
Trib1	9	0.333796	0.0707338	0.369775	-0.774304	2.07153	1.27252	2.39697	2.78584	1.39991	0.958809	1.47174	1.33269	-0.0483782	0.671246	1.21315	-0.445512
Ect2l	9	0.970318	0.157165	-0.470033	-0.65745	1.48936	1.68953	2.27462	1.79355	2.26707	0.933601	1.847	1.07762	-0.798883	0.837628	1.38329	0.139948
Adcy3	9	-0.271414	0.166249	-0.681023	0.786188	0.871627	1.5625	1.33284	1.42976	2.4979	1.7058	2.68114	3.02811	0.881616	1.34973	1.66236	1.29087
Numa1	9	-0.0836436	0.356716	-0.430424	0.157352	0.0417932	1.0824	1.25148	1.66643	2.18699	2.45507	2.41636	2.68921	0.316756	1.22008	1.66396	1.52703
Actn2	9	0.143841	-0.274668	-0.339115	0.469943	0.698114	1.55229	-0.359683	0.961128	1.91605	1.58797	2.06473	2.80464	-0.365851	1.04089	1.95319	1.17277
Ddb2	9	-0.258429	-0.0857848	-0.278746	0.622959	2.04605	2.20502	1.34844	1.59589	2.6106	2.2027	2.15736	2.609	0.389424	0.72777	1.55023	1.10447
Tbc1d9b	9	-0.0367683	-0.137969	-0.448378	0.623116	1.60444	1.87945	0.933483	1.21632	2.85382	2.34497	2.42098	2.44168	0.39473	0.932477	1.38083	0.87925
Selenop	9	-0.90548	0.431121	-0.216197	0.690556	2.0524	1.95367	1.03582	1.11246	2.76545	2.1223	2.47078	1.91775	0.344479	0.976946	1.60824	1.11863
Mgst2	9	-0.459121	-0.179552	-0.288575	0.927247	1.84112	1.90094	0.107742	0.74	2.7179	1.99974	2.26793	2.11584	0.295	0.815232	1.44633	1.11597
Ldlrad4	9	-1.32561	0.460429	-0.330967	1.19615	2.0245	1.39808	1.83004	1.38465	2.42167	1.80008	1.80529	1.99194	0.26551	0.176645	1.06132	0.930198
Dcaf5	9	-1.02542	0.957788	-0.719231	0.786866	1.85338	1.80314	1.46692	1.44006	2.23625	1.48391	1.78827	1.78734	-0.526961	0.307469	1.50329	0.795783
Maml1	9	-0.96255	0.30389	-0.433022	1.09168	1.50425	1.41174	1.0593	0.862034	2.37883	2.01132	1.9434	1.74623	-0.438695	-0.405439	0.792165	0.874947
Ap5m1	9	-1.20674	-0.07172	-0.336634	1.61509	0.972911	1.01878	0.359851	0.820311	2.136	1.8799	2.52483	1.34736	1.30627	0.359751	1.88217	0.179612
Aftph	9	-0.144921	0.00601779	-1.05872	1.19763	1.55757	1.24248	1.79097	0.222032	2.32767	2.30432	2.11803	1.36004	0.514019	-0.216482	1.1314	0.415812
Wdr91	9	0.0823829	-0.298992	0.117353	0.0992562	0.47651	2.12348	1.71363	0.971462	3.03009	1.92845	1.31133	2.36756	0.315768	0.143157	0.709267	0.208009
Mcpt2	9	-0.221196	-0.221196	-0.221196	0.663588	0.777964	1.31383	1.73787	0.340613	3.2521	1.65718	1.27743	1.9031	0.330419	-0.221196	-0.221196	0.836492
Gimap8	9	-0.911513	0.440225	0.82373	-0.352442	0.935052	1.28834	2.14595	1.003	2.5346	2.12894	1.47677	2.34571	0.217154	-0.0574149	0.759001	0.402226
Gimap3	9	-0.981428	0.410905	0.510761	0.0597616	1.27513	2.20017	1.67582	0.147557	2.42674	1.97329	1.26425	2.32726	0.266015	0.0511952	0.491862	0.249735
Mcpt4	9	-0.558233	0.70357	0.412895	-0.558233	0.584859	1.07956	1.38489	0.353521	3.0515	2.02365	1.77426	1.37685	0.34304	-0.558233	0.0719252	1.04051
Ifit1bl1	9	-0.422105	0.652935	0.144537	-0.375367	1.19495	1.56812	0.499223	0.094595	2.91262	2.02134	2.03356	2.31273	0.18623	0.325437	1.35343	1.26615
Dlgap4	9	-0.344508	0.228266	0.328801	-0.212559	0.934544	0.92513	0.671699	0.148695	3.17948	1.54837	1.87407	2.04419	-0.315315	-0.37655	1.05734	0.601097
Epb41	9	-0.644375	0.471837	0.286944	-0.114407	1.05223	1.50612	0.800048	-0.407662	2.76849	1.52878	1.50208	1.77635	-0.827649	0.245635	1.63711	0.324105
Spop	9	0.0543621	0.942092	-0.346915	-0.649539	1.23298	1.26627	1.27553	-0.655168	2.3649	1.8348	1.83324	1.82175	-0.367065	-0.302918	0.993241	0.535257
Ap5z1	9	-0.019277	-0.849285	0.0339695	0.834592	1.17525	1.56502	0.585159	1.89502	2.99602	1.58619	2.27783	2.45137	0.441551	1.45467	1.0583	1.45908
Ppp3cc	9	-0.0262191	-0.79726	0.547647	0.275832	1.53304	1.76224	0.329513	1.18125	3.29667	1.6798	1.79641	2.10374	0.505277	1.06786	0.391989	0.342885
R3hcc1l	9	-0.13784	-0.132707	-0.202661	0.473208	1.5928	0.736728	1.05146	0.63769	3.22298	1.44842	2.38356	1.83748	-0.163928	1.6212	1.8522	0.943358
Akr1c18	9	-0.146637	-0.0487453	0.215302	-0.0199196	0.77297	1.35955	1.45062	0.685842	2.3644	2.43319	3.18273	2.03035	0.468043	1.31677	0.332525	1.01006
Il4	9	-0.588993	0.379338	0.216205	-0.0065501	1.0329	0.917621	1.82424	1.19147	3.23176	1.72466	2.17276	1.9276	0.614571	1.00868	-0.33995	0.769679
Mcpt8	9	0.0919183	-0.826341	0.0115991	0.722823	0.89881	1.00179	0.754913	1.02665	3.66846	1.57069	1.84681	1.82071	1.2444	0.933927	0.117506	0.796209
Mcpt1	9	0.305138	-0.101713	-0.101713	-0.101713	0.863678	0.894877	0.828867	0.961407	3.65225	1.99002	2.01404	2.17052	1.04744	0.86851	0.45261	0.691548
Hdc	9	0.159345	-0.0312465	-0.437786	0.309687	0.855168	0.805855	1.08694	0.612895	3.42281	1.62448	2.31147	1.9982	0.727987	0.974676	-0.10959	0.470202
Supt20	9	-0.942736	-0.0994754	0.317252	0.724959	1.47855	0.467369	1.6337	1.41384	2.30007	2.371	2.15985	2.22134	-0.160681	0.488389	1.03891	0.387713
Pcm1	9	-0.54487	0.0880939	-0.559198	1.01597	0.220794	0.505146	0.819244	1.86745	2.29426	2.68671	1.16296	2.35292	-0.0119519	0.520233	1.39072	1.08054
Slc28a2	9	-0.877618	-0.989915	0.0553256	1.81221	0.414588	0.437011	1.11077	1.1231	2.32508	1.86508	1.59191	2.29588	0.230741	0.557246	1.37468	0.908278
Gpnmb	9	-0.494569	-0.301696	0.362936	0.433329	1.49173	0.865513	0.301647	1.02931	2.0501	3.21272	0.578029	2.6164	0.259972	0.970627	0.730564	0.435623
Zbp1	9	0.26758	0.542408	-0.522178	-0.28781	1.2994	0.823314	2.51525	0.530327	2.77822	1.43426	1.30258	2.6217	1.10415	0.317304	0.97606	-0.0483889
Stat3	9	0.00574766	0.239633	-0.808415	0.563035	0.50444	0.333645	2.63205	1.18369	2.85057	1.6615	1.21774	2.05863	0.836599	0.607535	0.491597	-0.144841
Unc13a	9	1.02834	-0.180833	-0.787362	-0.0601441	0.669658	-0.363887	1.98495	1.265	2.54643	1.53463	1.9832	2.25045	0.08571	0.949295	0.569006	0.436482
Col3a1	8	0.237433	0.720761	-0.479097	-0.479097	1.2285	1.46582	3.05313	1.38926	1.0834	2.4734	1.03352	0.194969	-0.479097	0.153664	0.758921	0.743516
Gm15433	8	0.604142	0.0348236	0.286333	-0.925298	0.300247	0.661983	2.86064	1.3525	1.13332	1.54319	1.41208	0.117639	-0.0855068	-0.282094	1.51603	-0.927045
Gsdmd	8	0.939462	0.531085	-0.649354	-0.821193	1.8485	1.94675	1.88182	1.07378	2.25197	1.52923	0.527109	1.80037	-0.193134	-0.388089	0.720284	0.161017
Gpr171	8	0.775291	0.557449	-0.312108	-1.02063	2.65462	1.91305	2.01145	1.17512	1.49327	1.28524	1.29506	0.742128	-0.220301	-0.306983	0.306521	-0.000315182
Aagab	8	0.92831	0.282373	0.0449181	-1.2556	2.51318	0.853586	1.76368	1.07586	1.72143	1.4544	1.47612	1.05265	-0.550349	0.109567	0.062858	-0.431185
Renbp	8	1.33935	-0.577702	-0.382423	-0.379229	1.48378	1.62235	2.77236	1.42645	1.22919	1.69716	0.389519	0.787059	-0.149302	0.303576	0.401319	-0.710324
Cmtm3	8	1.66334	-0.412844	-0.303294	-0.947205	0.90597	1.85911	2.41395	1.26312	0.715428	1.74698	0.814579	0.523393	-0.182705	-0.175675	1.07375	-0.600363
Lpgat1	8	1.17098	-0.245505	-0.0261676	-0.899308	1.34542	1.20833	2.01146	1.18742	1.22888	2.19562	0.981684	0.732944	0.244348	-0.703875	-0.212973	-0.972114
Galns	8	1.69198	-0.0586632	-0.710849	-0.922466	1.06212	1.86208	1.59263	1.25087	1.53754	1.50008	0.56406	0.299532	-0.164	-0.457713	-0.585363	-0.592069
Lancl3	8	1.28858	0.413743	0.0441636	-1.74649	0.730172	1.72547	3.19374	1.13634	0.905602	0.613822	1.05735	0.962139	0.248521	0.447229	0.656642	0.2406
Tg	8	1.00535	0.0349941	0.026557	-1.0669	1.89636	1.60841	2.68921	1.56271	1.39136	1.14097	0.848771	1.13897	0.244227	-0.716486	0.162662	-0.056803
Pfkl	8	1.47253	0.17953	-0.0406941	-1.61137	0.916557	1.46748	2.1954	1.45552	1.3872	0.800717	1.15066	1.20411	-0.0948115	-0.400198	-0.53824	-0.125586
Susd3	8	1.41187	0.63263	-1.35281	-0.69169	1.46777	1.56569	2.38053	0.695763	1.45628	1.11885	1.06567	1.08607	0.346922	-0.780471	0.277653	-0.121897
Pdk3	8	1.20855	0.901238	-1.20453	-0.905255	1.31153	1.43604	2.74468	1.63729	0.200773	0.981161	0.964764	0.553942	0.746621	-0.608877	0.280549	0.204211
Pcdhgc3	8	0.929961	0.556669	-0.671584	-0.815046	1.28141	0.575056	3.16463	1.26525	0.741075	0.976982	1.151	0.916135	0.319279	-0.690897	-0.4119	-0.0781924
Ica1	8	0.396042	0.917106	-1.14435	-0.168793	2.79252	1.14241	2.46791	2.06848	0.172114	0.552362	1.05103	1.40463	0.342589	0.216786	1.36281	1.11272
Celf3	8	0.534515	0.119695	0.271131	-0.925342	1.78123	1.03613	2.36054	3.16744	-0.173405	0.687872	0.82511	1.72497	0.471692	0.41434	1.29743	0.881207
Gm48236	8	0.185699	1.67399	-0.386258	-1.47343	1.91135	0.93975	1.6722	1.67267	0.843366	-0.909279	0.789563	1.40317	0.565862	0.211401	-0.01478	-0.270655
Traf2	8	0.742031	0.0748699	0.657033	-1.47393	2.06243	2.14129	2.06833	1.50541	1.34007	1.13653	1.25095	0.00600687	-0.468459	0.085148	1.16165	0.256753
5730409E04Rik	8	0.497817	0.313671	0.472147	-1.28363	1.84587	1.47938	2.35031	2.11014	0.319537	1.2611	1.42482	1.08453	-0.394028	0.140911	0.0467251	-0.359424
Arfgap3	8	0.473982	-0.0575543	0.544511	-0.960938	1.71458	1.71536	1.99113	2.5811	0.772296	0.979096	1.60085	0.416067	-0.172018	-0.058421	0.145335	-0.607151
2310001H17Rik	8	0.419599	-0.0946431	0.358089	-0.683045	2.13786	1.30867	2.50619	1.75934	0.410075	1.44031	2.30032	1.35874	-0.265018	-0.332713	0.737533	0.273397
Cst7	8	0.661047	0.722514	-0.637105	-0.746456	2.2028	1.65099	2.17597	1.76519	0.171622	1.41999	1.65984	1.45815	0.197835	-0.426157	-0.090528	0.165386
Syna	8	0.8564	-0.484297	0.413795	-0.785898	2.31308	0.846948	2.32663	1.20153	0.516153	1.04984	1.20761	1.65039	-0.441606	0.0184228	0.619579	-0.947645
Selenom	8	0.95172	0.0388648	0.768502	-1.75909	2.26355	1.55545	1.67703	1.47554	0.0130104	0.926282	0.544606	1.6229	0.0155015	-0.497161	0.622702	0.0170256
Srgap3	8	-0.715005	0.144006	0.940383	-0.369385	2.6254	1.69104	1.74133	2.03706	-0.136248	1.43283	1.57984	1.42841	0.586487	-0.404848	1.21992	0.115128
Mapre3	8	-0.832587	0.602478	1.23089	-1.00078	2.48656	1.6309	2.03039	1.66151	0.681396	1.63626	1.20818	1.18763	-0.325841	0.068037	0.336216	1.07491
Rasgef1a	8	0.0523464	0.800423	-0.414994	-0.437776	2.04996	1.42757	2.37633	1.4336	-0.283163	1.61972	0.339348	1.47507	-0.741726	-0.205063	0.686915	-0.300381
Fam185a	8	-0.0489663	1.09433	0.0152478	-1.06062	1.48708	1.56529	2.30651	1.81554	-0.886538	1.31283	0.258412	1.32478	-0.166253	-0.474839	0.523915	0.463331
Arhgef5	8	0.329058	0.95455	-0.0300228	-1.25358	1.30784	0.990633	1.8345	2.543	0.387356	1.41248	1.31147	1.04472	-0.859111	-0.553398	0.252747	0.399918
Galm	8	-0.235352	1.27648	0.24621	-1.28734	1.68698	1.11075	1.89308	1.59211	0.522341	1.08993	1.45989	0.469471	-0.977114	-0.977333	0.397531	0.267221
2310015A10Rik	8	0.484982	0.483846	0.314746	-1.28357	1.87874	1.22639	1.46914	1.72607	-1.06698	1.06145	1.20169	0.487666	-1.0687	-0.553054	0.133852	0.314311
Rhbdd1	8	-0.312073	0.742017	0.583524	-1.01347	2.55864	1.39389	1.94802	0.225838	1.76696	1.30724	0.37644	1.80696	0.218655	-0.532053	1.41232	0.121227
Yipf2	8	0.280577	-0.503607	0.303834	-0.0808045	2.76472	1.53962	2.20985	1.12639	0.872654	1.52976	-0.339781	0.773596	0.204001	-0.907974	0.389133	-0.0183159
Dxo	8	-0.379972	1.19553	-0.127433	-0.68813	2.22949	2.15631	2.38593	0.595511	-0.0401617	-0.545659	0.687771	0.678461	0.129916	-0.134206	-0.124009	-0.00534343
Bpgm	8	-0.150217	0.94383	0.163893	-0.957506	2.20726	2.37784	1.47624	0.603242	0.425742	-0.21149	1.02679	0.182924	-0.924548	-0.463115	-0.409923	0.00499502
Sema4f	8	-0.942196	0.269674	1.49618	-0.823655	1.3497	2.33987	1.71678	0.787222	0.213379	-0.548569	0.31884	1.41159	-0.820697	-0.241044	0.271573	0.136234
Abcg1	8	-0.530825	0.716653	0.179405	-0.365233	1.07886	1.94569	1.99122	0.623884	-0.171531	0.341633	0.655604	1.16221	-1.64587	-0.961499	0.642576	-0.602302
Gm33858	8	-0.435606	0.171156	-0.67015	0.934599	2.2459	2.21405	2.81227	1.34872	0.215725	1.97643	0.123662	0.439985	0.293207	0.897395	0.783172	0.912276
Fbxo44	8	0.511722	0.0398735	-1.33117	0.779578	1.5201	1.55134	2.99734	1.60148	0.69074	1.81	1.08733	1.68752	0.78902	0.479879	-0.0333438	-0.0128757
Ube2l6	8	0.445375	0.169808	-0.8659	0.250717	1.96212	1.48754	2.90241	1.70721	0.900037	1.64944	0.401531	1.83666	0.20978	-0.147368	0.232978	-0.0972859
Rapgef5	8	0.078408	0.648421	-0.525368	-0.201462	2.06602	1.36744	3.36982	2.27393	0.589541	1.16516	1.11654	1.37208	0.963568	0.233234	0.375286	0.323573
Spock2	8	-0.00341125	0.469698	-0.0135792	-0.452707	2.10647	1.58128	3.4885	1.60814	0.0213857	1.00962	1.07947	1.48477	0.839403	-0.0143611	0.681779	0.491012
Baiap3	8	-0.2412	0.176744	-0.160716	0.225172	1.75576	1.39418	3.51056	1.19805	1.37893	1.13639	0.19898	1.9545	1.3018	0.330215	0.0923431	0.0711681
Cpne7	8	-0.597255	-0.0194055	0.164377	0.452283	2.10444	1.46333	3.25695	1.79919	0.458894	0.802969	0.53177	1.35573	-0.351044	-0.0279903	0.426302	0.610174
Tmc3	8	-0.305087	-0.495699	0.289615	0.511171	1.21622	1.39522	3.19778	1.79243	0.717485	1.11778	0.802801	1.65911	0.0750509	-0.688726	0.626025	-0.172994
Hps6	8	0.647765	0.143134	-0.0491483	-0.741751	2.54724	1.73923	2.8592	1.77028	0.82164	1.46121	0.980885	0.890486	0.00950022	0.014214	0.371831	0.118294
Repin1	8	0.238038	0.346662	-0.247085	-0.337615	1.8798	1.71808	3.37089	1.76749	1.09804	1.53539	0.884728	0.418401	0.251212	-0.198693	0.155858	0.549508
Ormdl1	8	0.137131	0.113928	0.0644069	-0.315465	2.58189	1.98388	2.93943	0.98337	1.13419	1.01454	0.916698	0.575515	0.751739	-0.379326	0.735242	-0.423922
Zc3h12d	8	0.542233	0.164695	-0.291794	-0.415135	1.67156	1.21529	3.4309	1.6036	0.833299	1.27278	1.31367	1.58212	0.231836	0.0709659	0.00163777	-0.0817337
N4bp1	8	0.302921	0.188936	-0.204125	-0.287732	1.84503	1.25433	3.23677	1.75469	0.869967	1.44279	1.00167	1.57832	0.384294	-0.479374	0.19188	-0.0936166
Slc24a3	8	0.219542	0.622201	-0.209073	-0.632671	1.09724	1.06245	3.64048	1.46696	0.463293	1.4909	0.789607	1.50891	0.775635	-0.341521	0.536367	0.147765
Ptgfrn	8	0.0884289	0.418425	0.412497	-0.919351	1.1856	1.74906	3.08997	1.58109	0.709707	1.43728	0.864619	1.31811	-0.0227723	-0.490451	-0.0110674	-0.0874375
Slc15a3	8	1.12082	-0.27235	-0.645206	-0.203263	1.80106	1.09534	2.62553	2.36249	0.100769	1.02302	0.672659	1.12345	0.827631	-0.523515	0.685661	-0.421037
Mcm6	8	0.363758	0.102354	-0.518113	0.0520007	1.45903	1.88505	3.13652	1.73511	0.293447	1.07838	0.70089	0.646983	0.892596	-0.337009	-0.00366986	-0.61348
Cep112	8	0.0353784	0.342538	-0.0185595	-0.359357	1.66549	1.24938	2.75717	1.8637	-0.220733	1.14895	0.925016	1.04654	0.0316934	-1.07352	0.143873	-0.350576
Nsmf	8	0.421479	-0.250785	-0.0948138	-0.0758804	2.20798	1.49194	2.77775	1.5695	0.181136	0.580731	0.256762	0.797136	-0.443594	-0.888806	0.0385638	0.00554241
Aifm2	8	0.25936	-1.63198	-0.0911774	1.4638	1.50982	1.39041	2.48003	1.87609	1.07945	1.27257	1.15939	1.85301	1.02475	0.545012	0.0192603	0.0313952
Adam9	8	1.33899	-1.58188	0.190113	0.0527795	1.36033	1.00397	2.77949	1.90372	1.07796	0.79361	0.211926	0.969732	0.300351	1.51167	-0.100435	-0.0106431
Gm40645	8	0.892362	-1.13777	-0.569794	0.815202	2.01665	0.825739	2.0592	1.80881	0.135361	2.0916	0.234309	1.25954	-0.622759	0.870202	-0.040745	0.55501
Rab11fip2	8	-1.42096	-0.0745681	0.768911	0.726618	1.38367	1.66803	1.70705	1.8118	0.79857	1.26978	1.93083	2.5049	-0.288897	-0.124117	0.654247	0.823719
Nav2	8	-0.842164	-0.24413	0.422144	0.66415	1.16975	0.616882	2.26396	2.99728	-0.312653	1.41736	1.32652	1.75186	0.207193	-0.0322516	1.07585	0.891674
4833407H14Rik	8	-1.54556	-0.296177	0.424677	1.41706	1.25811	1.15223	1.91833	2.29415	-0.0417425	0.976622	1.03583	1.71229	-0.574895	0.114199	0.40432	0.546772
Trp53inp1	8	-1.40292	0.284742	-0.426779	1.54496	1.46772	1.23321	2.68934	2.33331	0.652847	1.51681	0.949094	1.52335	0.541859	0.614433	0.695922	0.292536
Ptpn22	8	-1.23588	0.564487	-0.484961	1.15636	1.5593	0.889157	3.0226	1.67049	0.915352	1.69666	0.799731	1.43433	0.311126	0.458581	0.413509	-0.208188
Grik5	8	-0.552641	0.148408	0.216761	0.187473	2.00376	1.58565	2.47058	2.43956	0.80881	0.820364	1.20876	1.68323	-0.550041	-0.249592	0.173257	0.33012
Rab11fip1	8	-0.800039	0.316198	-0.0426437	0.526484	2.43586	1.60084	1.76425	2.16146	1.02841	1.32766	0.894313	1.24165	-0.76317	-0.452398	0.389865	-0.0344642
Arnt2	8	-1.05281	0.12178	0.247185	0.68384	2.17981	1.18332	2.0215	2.22674	0.0585015	1.29822	1.14053	0.744443	-0.234969	-0.73388	-0.284822	0.355394
Gm46519	8	-0.0371685	0.0710945	-0.282205	0.248279	2.77668	0.690797	1.97146	1.83668	0.288851	1.2518	0.840356	2.71137	0.239295	-0.101768	0.458907	0.0486009
Sec16b	8	-0.318518	0.172465	-0.432475	0.578528	1.21142	1.48927	1.6932	1.96566	0.461475	1.14363	0.108847	2.41689	-1.30129	-0.406382	0.697675	0.16619
Cdc14a	8	-0.277255	0.5773	-0.32118	0.0211352	1.99251	1.5191	2.76085	2.61978	0.696784	1.61269	1.64526	1.01046	-0.103588	0.152433	1.05879	0.143505
Jarid2	8	-0.0488353	0.452854	-0.309662	-0.0943565	2.13159	1.55126	2.7462	2.58841	0.393386	1.41758	0.985453	1.37483	-0.247694	0.30326	0.38518	0.14057
Mtbp	8	0.117473	-0.104269	0.281596	-0.2948	1.50401	1.68562	2.92495	2.8088	1.05321	1.49229	1.18617	1.5198	0.303018	0.126263	0.0290706	0.343196
Fam83g	8	0.425569	0.152677	0.000246135	-0.578493	2.02981	1.555	2.85424	1.99056	1.63777	1.27343	1.66374	1.38199	0.177397	0.00892409	-0.194852	0.196628
Nol10	8	-0.0267146	0.32084	0.0791909	-0.373316	1.91338	1.70422	2.29809	2.12961	1.38969	1.22251	1.58982	1.20331	-0.53774	-0.298222	-0.137217	-0.174702
Cxcl3	8	-0.113424	-0.427687	0.323491	0.21762	1.30199	1.1402	2.55893	2.47132	0.452478	1.73902	2.21427	0.456048	-0.341462	0.0949051	0.0385086	0.20846
Lilr4b	8	-0.259642	0.126298	-0.607265	0.740609	1.82044	0.868336	2.61137	2.08577	1.23242	1.03455	0.77374	1.46599	-0.317099	0.0437378	-0.72187	-0.148632
Icam1	8	0.1307	-0.0999146	-0.301524	0.270738	1.67191	1.07327	2.60401	2.23386	1.66622	0.983408	0.676449	1.02795	-0.129255	-0.518724	0.165888	-0.791496
Dclk2	8	0.138052	0.378902	-0.452042	-0.0649122	1.64448	0.869314	2.05138	2.34998	0.762672	1.21469	1.09438	1.68257	-0.607744	-0.520278	0.173424	-0.86424
Eif2ak2	8	-0.547199	0.300144	-0.322119	0.569174	0.785473	0.853642	2.71181	2.82287	0.34207	1.24041	1.33907	2.04116	0.264362	-0.289263	0.977801	0.397107
Adam6b	8	0.135509	0.0821503	-0.202699	-0.0149603	0.938314	0.871237	2.72614	2.40145	0.444467	1.26074	1.80252	2.19939	-0.00716228	-0.632704	0.58677	0.616938
Ltbp2	8	0.106306	0.349551	-1.10352	0.647668	0.619215	1.01348	3.21984	1.88493	0.387777	1.43041	0.825747	1.58605	0.93301	-0.670566	0.401071	0.563455
AU020206	8	-0.213194	0.0499601	-0.085427	0.248661	0.581994	0.703706	3.29283	2.615	0.335706	1.04175	0.575151	1.73603	0.418871	0.00572059	0.115026	0.1646
F830016B08Rik	8	0.0629972	-0.349649	-0.34786	0.634512	0.401562	0.700593	2.65936	2.2745	1.44201	1.61471	0.8855	2.57451	0.568783	0.611814	0.0444509	-0.263128
Malt1	8	0.0504818	0.246626	-0.552367	0.25526	0.873835	0.422199	3.339	1.62367	1.33993	1.04509	0.707139	1.4656	-0.385766	-0.200607	-0.0870421	-0.338759
Notch1	8	-0.360131	0.28195	-0.401037	0.479218	0.0467672	-0.090519	2.89215	1.92215	1.27916	1.11927	0.934756	1.84507	-0.427514	-0.522181	0.146657	0.0799809
Slc9a7	8	0.256632	0.0654548	-0.12867	-0.193417	0.525302	0.625447	2.02953	3.67289	0.305538	0.835657	0.970667	1.2218	0.188336	-0.0577489	-0.189582	0.293701
Msi2	8	-1.04792	0.446435	-0.168955	0.77044	0.5459	0.488489	3.35555	1.70564	0.494456	0.997997	0.00192731	1.64613	0.308642	0.0222306	0.473405	-0.268939
Il18r1	8	-1.42554	0.0180334	0.240445	1.16706	0.855576	0.725024	2.48042	2.44352	0.296906	0.958217	0.280973	1.49999	0.137744	-0.283488	0.25854	-0.324095
Mob1b	8	-1.05021	-0.199055	-0.305095	1.55436	0.0408896	0.296405	2.68832	1.8973	-0.409626	0.401713	0.00331447	1.05308	-0.815788	0.0462897	0.545068	-0.113128
Zfp831	8	-0.677538	-0.0246034	0.501451	0.20069	0.0370572	0.136576	2.19377	2.33562	-0.17262	0.852854	0.840486	1.97551	-1.26998	-0.291001	0.554769	0.276538
Ntng2	8	-0.71291	-0.0907611	-0.144649	0.948319	1.03741	0.660023	1.99242	2.34959	0.14063	0.416739	0.923984	1.21449	-0.862236	-1.07003	-0.486322	-0.361398
Ric1	8	-0.846342	-0.0367705	-0.0556482	0.938761	0.220438	0.371293	1.8598	2.29865	0.212773	1.22115	0.399379	1.2214	-0.886303	-1.03053	0.00708701	-0.973387
Cflar	8	-0.715585	-0.0470717	0.19193	0.570726	0.560063	0.725892	2.03631	2.17398	0.443249	0.548428	0.317439	0.700557	-1.90706	-0.782773	-0.126125	-0.433443
Cd109	8	0.455243	-0.187201	0.0907242	-0.358766	0.599787	0.283579	2.61951	1.12785	0.564522	0.914395	0.608205	3.10088	0.0962549	-0.210842	-0.106891	-0.383561
A530010L16Rik	8	0.462555	-0.399172	-0.0664559	0.00307338	1.24685	0.80983	2.22943	1.3913	-0.286673	1.24423	-0.113996	2.65118	-0.00340343	-0.398904	-0.595787	-0.36367
Papln	8	-0.329877	0.0335693	-0.704538	1.00085	0.810639	0.476133	2.46555	1.29368	-0.0937843	0.525325	0.890799	2.31941	-0.111105	-0.534946	0.119488	-1.06429
Cdh23	8	0.530862	0.543191	-0.99455	-0.0795039	-0.251093	0.61925	2.96116	0.497765	0.200051	0.213435	0.466601	2.00328	0.0173475	-0.856235	-0.546587	-0.380152
Il21	8	0.148844	0.52305	-0.351666	-0.320229	-0.4168	0.0695626	2.80603	0.741468	0.613189	0.0866926	0.135625	2.33891	0.209748	-0.0852774	-1.02238	-0.618285
Rab39b	8	0.0656702	0.578116	0.429653	-1.07344	1.71402	1.40236	3.00393	1.16089	0.136842	0.762185	0.153183	1.61379	0.438414	-0.566179	-0.222939	-0.0121902
Serpinf1	8	0.134602	0.551618	0.100037	-0.786257	1.81446	0.924989	3.02091	0.847023	0.52348	0.880615	0.02776	1.29801	0.45059	-0.394317	-0.410839	-0.924317
Itpripl2	8	0.139344	0.347404	0.254169	-0.740918	1.45435	0.651497	2.95584	1.17038	-0.682819	-0.00773274	0.181066	1.78295	0.609811	-0.819392	-0.0777086	-0.126488
Ece1	8	0.138799	0.188576	0.705086	-1.03246	1.06529	0.573704	2.91439	1.08699	0.160807	-0.0414646	0.255841	1.55693	-0.849965	-0.314852	-0.756978	-0.323651
Nrbp2	8	0.273291	0.396496	-0.00290465	-0.666882	0.833082	0.946578	2.88007	1.37159	-0.203084	0.53855	-0.111691	1.18833	-0.501937	-1.21726	-0.235819	-0.67732
Col16a1	8	0.474046	0.15906	0.127587	-0.760693	0.980382	0.17863	2.59212	1.26461	0.00175474	0.517527	0.46273	1.16436	-0.439211	-1.4118	-0.693286	-1.06265
Insrr	8	0.655181	0.40071	-0.275288	-0.780603	0.636361	0.111557	2.92809	1.43809	0.0286408	0.923924	-0.316201	0.90704	-0.727455	-0.289401	-0.828035	-0.779051
Spp1	8	0.484491	-0.234309	0.179466	-0.429648	0.936661	0.850316	3.19216	0.351161	-0.261239	0.893835	0.0273301	1.90781	-0.148376	-0.489278	-0.269573	-0.564838
Btbd9	8	0.168146	-0.601586	0.256683	0.176757	0.794548	1.35557	2.77138	0.75826	-0.522372	1.2131	0.264982	1.41196	-1.09319	-0.795128	0.167678	-0.498016
Edn3	8	-0.00103783	-0.0259493	0.0567051	-0.0297179	0.242536	1.06899	2.77683	0.267316	-0.373721	0.166731	0.0275262	1.64096	-0.292872	-1.15971	-1.18045	-0.821666
Gm31597	8	0.24623	-0.488408	-1.51258	1.75476	2.12418	1.69838	1.73002	1.65538	0.399591	1.43393	1.69394	0.611137	0.615069	-0.257016	0.651164	0.582756
Ccr8	8	-0.19293	0.362764	-0.539541	0.369708	2.73032	1.60887	2.20785	2.13995	0.386966	1.2647	1.21149	0.613733	-0.165567	-0.37038	0.213122	0.0965101
Tank	8	-0.457785	0.351074	-0.800003	0.906714	2.42092	0.60457	2.43055	2.07258	0.359505	1.06861	1.48144	-0.0732636	-0.0196994	-0.46723	0.646338	0.466207
Slc25a3	8	-0.646051	-0.444061	-0.970266	2.06038	2.56211	1.37595	1.67965	1.38303	-0.0672153	0.244306	0.226591	0.545675	0.444641	0.39251	0.883127	-0.217336
Acod1	8	-0.495653	0.231747	-0.723328	0.987234	3.11174	1.8394	1.83258	2.08017	1.12752	1.23698	0.59452	1.03904	0.474961	0.466324	0.38362	-0.109554
Snhg5	8	-0.788299	0.142639	-0.462837	1.1085	3.18304	0.822447	2.23866	1.14219	1.57674	1.01222	0.926772	0.763255	-0.125804	0.128007	0.133612	0.507483
Ipmk	8	-1.03059	1.1137	-0.902154	0.81905	2.46028	1.19924	1.22272	1.71102	0.558967	0.929868	1.02671	0.724779	-0.77482	0.0890268	-0.284337	-0.487759
Ccdc117	8	-0.64916	0.470175	-1.64798	1.82697	1.66052	1.34838	1.06351	1.69085	1.4471	1.45644	-0.0233617	0.777878	-0.358279	0.0677932	0.673236	-0.234368
Jak2	8	-1.17937	0.11123	-0.747219	1.81536	1.31532	0.972802	2.44	1.47294	1.52058	1.11395	0.940183	1.14846	-0.345028	-0.127693	0.262779	-0.109382
Sptlc1	8	-0.752899	0.586794	-0.857161	1.02326	1.36057	1.13378	2.24063	1.23774	1.51038	0.836301	0.767544	0.596616	-1.26646	0.171808	-0.598933	-0.477194
Lims1	8	-1.166	-0.496032	-0.355019	2.01706	0.810588	1.48796	2.01857	2.37187	0.558128	1.32449	0.645501	0.887064	0.619993	-0.249368	-0.0997922	0.402232
Gm13707	8	-1.17241	0.0163209	-0.816676	1.97277	1.62654	0.810028	1.84591	1.53972	0.164772	0.215362	1.55276	0.65019	-0.0658345	-0.891647	0.0374977	0.37801
Gpatch2	8	-0.871566	0.81176	-0.922343	0.98215	1.45125	1.36442	1.40238	1.83255	0.847343	1.12045	1.47328	0.677533	-0.968894	-0.694311	-0.704181	0.40895
Erc1	8	-0.0414027	0.675071	-1.59132	0.957654	0.927855	1.31859	1.64241	2.40368	0.287641	0.728731	1.1464	0.985685	-0.593249	-0.378174	-0.752071	0.339027
Plscr1	8	-0.0169624	0.443262	-1.36344	0.937138	1.34799	1.33782	2.41839	2.12097	-0.280783	1.21101	0.492939	-0.0714729	0.633947	-0.326379	-0.582783	0.290043
Icam5	8	-0.0387664	-0.409173	-0.764212	1.21215	1.56558	1.1269	2.07805	2.25968	-0.595899	0.516255	0.317099	0.213181	-0.643965	-0.709295	-0.377047	0.483397
Epdr1	8	0.0102553	-1.34612	-0.692942	2.02881	2.36609	1.43537	0.189319	1.2089	1.04207	0.77665	1.40534	1.52568	0.313449	-0.260364	0.132044	0.336773
Slc2a8	8	0.557939	-1.5133	-0.654071	1.60944	1.86745	1.4835	1.4545	0.54052	0.0995359	0.924373	0.865961	0.904345	-0.564547	-1.15169	0.818272	0.290925
Ctla2b	8	-0.152218	-1.39406	0.130908	1.41537	2.33903	1.33984	-0.201735	1.61142	0.36819	1.66847	-0.0416294	0.865099	-0.832762	-0.25226	0.272498	0.537113
Lpin3	8	-0.706016	-0.0595032	-0.833323	1.59884	2.17633	0.689919	0.367444	1.90026	-0.24053	1.00791	1.564	0.660958	-0.343922	-0.938274	0.0173367	-0.252019
Lmntd2	8	-0.041721	-0.855319	-1.03066	1.9277	1.55873	1.17819	0.660989	1.83561	-0.395602	0.929976	0.440246	1.1373	-0.66406	-0.904033	0.328997	-0.304694
Tmem94	8	0.32087	-0.759347	-0.873946	1.31242	1.06794	0.608218	0.844447	1.87534	-0.0134663	0.85343	1.59275	1.02202	-1.86055	-0.265659	-0.326278	0.0536566
Traf1	8	-0.925735	-0.331367	-0.781403	2.0385	1.01213	0.938177	1.32374	1.10902	0.358588	0.542198	0.812279	0.902679	-1.49235	-0.640389	-0.0232429	-0.903047
Gm7008	8	0.0960183	-0.315847	-1.23644	1.45627	1.49832	1.08295	1.97202	2.65949	0.578105	-0.0776552	0.402233	0.402369	1.98531	1.42661	0.278986	0.520907
Armcx4	8	-0.740817	-0.290177	-0.402006	1.433	0.892512	0.0250798	1.81754	3.12907	-0.792336	0.847261	0.610078	0.35432	0.97043	1.08272	0.72488	0.624102
Olfr1276	8	-0.0736478	1.16091	-1.24708	0.159821	0.654828	0.535592	1.76616	3.23482	-0.187151	0.189609	0.274266	-0.201819	1.28919	0.606699	0.450491	0.015818
A330023F24Rik	8	0.0584298	-1.4655	1.32584	0.0812316	0.911516	1.14873	1.82283	2.46362	-0.62267	0.159252	0.00109267	0.817516	-0.637022	-0.0828492	0.461002	-0.372327
Pde1c	8	-0.851003	0.485867	0.763034	-0.397898	1.35347	0.552506	0.472096	2.92622	-1.23569	0.804368	1.01445	1.15617	-0.242337	-0.297587	-0.297466	-0.0103691
Gpr153	8	-0.52288	0.481241	-0.216332	0.25797	-0.0305476	1.56621	1.71223	2.83164	-1.04813	-0.183631	-0.223878	0.444071	-0.767145	0.268262	-0.343746	0.383688
Ankrd6	8	-1.1732	-0.00899866	0.23305	0.949149	1.16004	1.04121	1.85717	2.25442	-1.24521	0.100358	0.158444	0.0973961	0.248765	-1.17621	-0.0121802	0.384329
Gjb2	8	-0.108334	0.514558	-0.248383	-0.157841	1.93061	0.773149	1.61318	2.17332	-1.35312	-0.542867	0.493463	-0.306039	-0.397512	-0.586329	-0.732559	-0.140349
Il18rap	8	-1.83713	-0.486053	0.215065	2.10812	1.03437	0.300911	1.38017	2.02215	-0.173568	0.362535	0.390441	0.699614	-0.462322	-0.368036	-0.0804993	-0.246259
Bmpr1a	8	-1.57888	0.124394	0.0755393	1.37895	1.13367	-0.344715	1.57653	2.44308	0.586421	0.0268346	0.0549524	-0.0250225	-1.01132	0.642767	-0.546923	0.176381
Hspa13	8	-0.691618	0.435178	-1.00904	1.26548	0.949245	0.924359	1.39055	2.2773	-0.363851	0.126983	0.115361	-1.00097	-0.808544	-0.168502	0.12911	-1.15718
Spty2d1	8	-0.814429	-0.0551751	-0.223238	1.09284	1.38774	-0.0328689	1.86296	1.80777	-1.42891	-0.401593	0.165089	0.226582	-1.44902	-0.0887892	0.510161	-0.303922
Plekha8	8	0.486299	0.248286	0.545658	-1.28024	0.604972	1.846	1.77333	2.52212	0.79734	1.19238	-0.442032	-0.0744612	0.882693	0.646747	-0.952914	0.0400435
Actg2	8	0.610798	-0.173238	0.554554	-0.992114	1.87854	1.33663	0.968387	2.188	0.843777	0.584364	-0.668718	0.068608	0.481918	-1.45034	-0.673921	0.197317
Gm10734	8	-0.384759	1.07666	0.253525	-0.945421	-0.0924212	1.78502	1.13502	2.52082	-0.302711	1.32841	0.320508	0.0782063	0.0170716	-0.713857	-0.780724	1.20584
Ints4	8	1.26944	0.373305	-0.279212	-1.36353	1.92605	1.00045	2.45811	0.739665	0.932379	0.929887	0.206737	1.2472	-0.460315	-0.529387	0.12389	-0.498645
Chst2	8	0.919176	0.345974	-0.117811	-1.14734	1.49999	1.17166	2.6068	1.11391	0.33632	0.607825	0.406812	1.42243	-0.401069	-0.909244	-0.347747	-0.54461
Acsf3	8	1.36882	0.237171	0.2944	-1.90039	1.72261	1.46298	1.49021	1.01964	1.02527	0.572903	0.465638	1.12471	-0.759032	-0.765193	-0.146306	-0.195193
Aldoa	8	1.12455	0.805451	-0.15152	-1.77848	1.35808	1.11326	2.25399	0.847536	1.0692	0.637829	0.343429	0.406694	-0.531288	-0.533407	-0.607805	-0.579165
Gm16675	8	1.48603	-0.433051	0.575279	-1.62826	1.07839	0.571865	2.44528	1.14244	0.390143	0.651824	0.217212	0.163922	-0.337184	-1.27121	-0.0862538	0.663499
Egr3	8	2.0317	-0.377406	-0.0671135	-1.58718	1.19697	0.485751	1.37712	1.43133	0.295792	0.449033	1.22764	0.205094	-1.18346	-0.578724	-0.312442	-0.285121
Gm6460	8	0.75409	0.789951	-0.814245	-0.729796	1.54655	1.56472	1.25777	2.43982	0.567633	0.418512	-0.845452	0.316729	-0.950624	-0.508598	0.022371	0.218893
Pold3	8	1.37141	-0.190936	-0.413618	-0.76686	1.07183	1.12109	1.26191	1.68989	0.818558	0.262882	-1.29804	0.729504	-0.502915	-0.493867	-0.427211	-1.51528
Rtp4	8	-0.287776	1.08777	0.52088	-1.32088	1.78148	0.22545	2.0822	1.36877	0.767188	0.795576	0.202339	1.35779	-0.853943	-1.13689	0.429842	-0.0555257
Pdlim7	8	0.162821	0.484342	0.963861	-1.61102	1.5667	0.48684	2.26253	1.87935	0.0310835	0.401719	-0.0058267	0.25224	-0.953927	-0.505652	-0.218313	0.845002
Iffo2	8	-0.742683	1.23081	0.478657	-0.966781	1.36492	1.02819	2.13636	1.75669	-0.00936431	0.383011	-0.691387	0.59953	-1.20958	-0.56924	0.101641	0.210486
Luzp1	8	-0.116334	0.683687	0.705195	-1.27255	-0.146765	0.442008	2.28328	1.81052	-1.0227	0.515055	-0.631188	0.715089	-0.441824	-0.79417	-0.240535	-0.868084
Gm45322	8	1.49283	-0.10684	-1.36953	-0.0164584	1.41345	1.83377	1.81458	1.53458	0.811371	1.00341	1.11617	0.180315	0.545229	-1.30869	1.17345	0.0462716
Noct	8	0.917388	0.709797	-1.343	-0.284181	0.756661	1.68505	1.95334	1.5619	0.508206	1.46734	1.40789	2.51419e-05	0.280146	-1.30733	0.957279	-0.267476
Gm48161	8	1.27801	0.699941	-1.30125	-0.676702	0.964867	1.75325	1.73562	1.25041	0.830387	1.24363	1.17089	-0.133539	0.221291	-1.40334	0.967402	-0.154936
Slc38a6	8	0.557384	0.552244	-1.23985	0.130222	0.869281	1.27872	1.66649	1.08363	-0.126027	0.641493	0.670569	-0.297362	0.169659	-2.33547	0.401282	-0.742087
Psat1	8	1.39264	0.450084	-0.569296	-1.27342	1.37951	1.2604	1.27138	1.55485	-0.70668	-0.335167	0.366418	-1.11286	1.9512	0.285373	0.405288	0.308532
Bcl2l2	8	1.26334	0.172398	0.222322	-1.65806	1.58958	1.63181	1.22953	1.95771	-0.280893	-0.0590016	0.665969	-0.905113	-0.513637	-0.293058	0.0122635	0.534162
Slc9b2	8	0.830133	0.542678	-0.0733654	-1.29945	1.52428	1.22758	1.2209	1.93838	-1.0625	0.0934037	-0.324711	0.577521	0.300835	-1.55263	0.0719014	-0.233921
Cd81	8	1.27821	0.519929	-0.418215	-1.37992	1.97447	0.661421	1.47396	1.35352	-1.20367	0.145567	0.520199	0.279633	-0.321305	-1.08088	-0.4316	-0.184829
St13	8	1.07667	1.59642	-1.1357	-1.53739	1.3719	1.48497	1.43855	1.24213	0.80432	0.553507	1.32886	-0.704108	0.0570662	-0.00614393	0.415771	-0.391783
Slc29a1	8	1.23955	0.551708	-0.900883	-0.890372	2.07264	2.11884	1.28033	0.849272	-0.281458	0.785515	1.2322	-0.317956	0.0393439	-0.6437	-0.380662	-0.332115
Ddost	8	0.791144	0.971122	0.34111	-2.10338	2.04487	1.53595	0.760507	1.14639	0.464631	0.637562	0.712216	-0.450337	0.285156	-0.206631	-0.508906	-0.832928
Meaf6	8	0.460451	1.53172	-0.247479	-1.74469	1.28632	1.40532	0.869656	1.40161	-0.183801	0.667693	0.0207074	-0.209048	-0.843967	-0.3018	-0.118571	-1.43349
Srpr	8	1.16599	0.651908	-0.480877	-1.33702	1.71829	0.75389	1.27312	0.631443	0.419304	0.489986	0.0389946	-0.238348	-0.425506	-1.21428	-0.821652	-1.70422
Tmem132a	8	1.00109	0.383502	-1.84125	0.456663	2.06638	1.42582	1.78036	1.7089	0.506981	-0.629838	-0.46607	0.963635	0.581809	0.226138	0.624114	-0.0907893
Yipf6	8	0.385139	-0.487121	-1.47771	1.57969	1.66263	1.24934	1.51374	0.582343	0.916522	-1.27331	-0.665684	0.255993	0.227249	-0.697886	-0.445404	0.119557
Amy2a2	8	1.60136	-1.25253	-0.271916	-0.0769138	0.098627	0.773327	3.10312	0.217111	-0.591994	-0.547881	-0.287093	-0.152575	-0.34923	0.0338494	0.1609	0.179651
Sqstm1	8	-0.519764	0.0795742	-0.0436926	0.483883	3.11075	1.12157	0.967512	1.31181	0.306265	0.558334	-0.133207	0.1038	-1.14798	0.209243	0.687715	-0.981637
Tacc2	8	-1.1159	0.660515	-0.216965	0.672354	2.53305	1.3972	0.456114	0.643719	-0.236831	1.09643	0.0620285	0.274758	-1.53958	-0.962509	0.688813	0.155454
Zcchc18	8	0.198268	0.681324	-0.454075	-0.425518	2.75492	2.06065	1.06504	1.95309	0.12192	0.21333	0.582518	0.37147	-0.617199	-0.429629	-0.101923	-0.161272
Ccl5	8	0.223904	0.50569	-0.510173	-0.219421	2.93006	0.999847	1.78518	1.2246	-0.911374	0.647426	0.187126	0.0817526	-1.01846	0.000420951	-0.124471	0.263268
Prr36	8	0.0173523	0.773953	-0.402057	-0.389248	2.26521	1.77176	2.1085	1.19119	-0.401557	1.19202	-0.00670135	-0.128222	-0.444411	0.330838	-1.05405	0.246095
Ubiad1	8	-0.240885	0.483129	-0.387224	0.14498	2.13377	2.03299	1.98156	0.639078	-0.294306	0.708436	-0.431967	0.457673	-0.429671	-0.582333	-1.26872	0.151424
Gypa	8	0.514604	-0.36857	-0.296344	0.15031	2.14172	2.60788	0.599745	-0.352664	-0.348794	0.620376	0.323265	0.599953	-1.32952	-0.381363	-0.397688	-0.583215
Slc25a39	8	1.12838	-0.59275	-0.517294	-0.0183308	1.53522	1.92542	1.61677	0.186472	-0.0366388	0.633165	0.0985131	-0.656639	-1.17238	-1.34608	-0.604975	-0.434946
Zdhhc24	8	0.669956	-0.369746	-0.63012	0.32991	1.90288	0.781825	2.59219	0.0883346	0.881547	-0.21851	0.445126	0.696739	0.983671	-1.40643	0.0200435	-0.833734
Fancf	8	-0.763885	0.860058	-0.0539053	-0.0422678	1.28653	1.05781	2.5332	0.795114	-0.0993045	-0.583836	0.153823	0.808575	1.01349	-0.341329	0.134944	-1.78946
Tgoln1	8	-0.642089	0.954781	-1.20701	0.89432	1.70699	0.716442	2.5933	0.543793	0.107447	1.11267	0.245139	0.360999	-0.032694	0.805487	0.496521	-1.39072
Tbx21	8	-0.943846	0.917376	-0.659338	0.685808	1.40398	1.02483	2.0719	0.91471	0.791992	0.844349	-0.737453	0.305885	-0.920294	-0.393302	-0.67541	-1.22526
Bcl2a1b	8	0.0480518	0.501115	-0.0868636	-0.462304	2.19883	1.30842	2.09497	1.64065	-0.487006	0.617637	0.964436	0.24784	-0.993842	-0.796938	-0.419176	-0.0358973
Abhd4	8	0.327061	0.622322	0.0470089	-0.996392	1.53336	1.22992	2.65042	0.991126	-0.740908	0.369904	0.976806	0.55074	-0.481984	-1.08911	-0.18132	-0.339212
Fem1c	8	0.191513	0.659086	-0.649612	-0.200987	1.89142	1.27581	2.45515	0.677434	-0.872625	0.956962	0.817825	0.345272	-0.856331	-0.580631	0.466454	-0.828542
Nedd9	8	0.401217	1.09676	-0.57083	-0.927144	2.33505	1.2821	1.76083	0.304502	-0.0407718	0.775036	0.601749	0.0675389	-1.08966	-1.23324	0.290892	0.00666299
Hdac5	8	0.842131	0.238558	-0.37273	-0.707959	1.63371	1.09791	1.80346	1.2124	0.889951	0.598066	1.30983	1.22167	-1.55602	-0.96292	0.0357006	-0.453263
Insm1	8	0.993089	-0.563467	-0.139778	-0.289843	2.12397	1.25476	1.82908	0.907298	0.385887	0.618921	0.491886	0.845065	-0.862984	-1.1948	-0.681086	-0.838119
Rbms2	8	0.0578822	-0.673245	0.418895	0.196468	1.84865	1.4222	1.56481	0.672034	-0.107295	1.13486	1.25976	0.206855	-1.57046	-1.1988	0.358896	-0.716206
Ptrh1	8	0.0195822	0.227816	0.367897	-0.615295	1.80649	0.506146	1.9655	1.62688	0.420409	1.22812	0.752291	-0.909484	-0.947323	-0.809299	0.167131	-1.0712
Cxcl2	8	-0.0431872	0.157858	-0.300159	0.185488	1.86942	0.840552	0.649154	2.21649	-0.438143	0.746413	1.27879	-0.342247	-1.43818	-1.00036	-0.392838	-0.566156
Npnt	8	-0.298927	0.422452	0.186218	-0.309743	1.16047	0.117062	2.93337	1.50166	-0.319228	0.443777	0.833646	0.959117	-0.678201	-1.3871	0.273055	-0.158411
Boc	8	0.19318	0.447197	-0.763154	0.122777	0.449188	0.310502	2.89193	1.48242	-0.0390244	0.545051	1.15614	0.401909	-0.726817	-1.26689	-0.493131	-0.494371
Ppfibp1	8	0.0258229	0.0100209	-0.278078	0.242234	0.976857	0.753071	2.94182	1.75749	-0.400632	0.492879	-0.375983	1.33993	-0.222972	-0.891875	-0.594827	-0.16494
Itgb8	8	-0.608246	0.108761	-0.202173	0.701658	1.03079	0.610183	2.90876	2.01133	-0.665935	0.213719	0.552708	0.564263	-0.563714	-0.675741	-0.178096	-0.323657
Camsap1	8	0.352836	-0.547879	-0.269834	0.464877	0.643531	0.939241	2.29207	1.79758	-0.695115	0.231398	0.00290396	1.14981	-0.99808	-1.49991	-0.0246163	-0.38269
Dcun1d4	8	-0.541724	1.09073	-0.342477	-0.206526	1.51501	1.17659	1.87928	1.89646	0.591327	0.582981	0.198937	1.24742	-1.42793	-0.590549	-0.126832	-0.607207
Coro2b	8	-0.480381	0.833259	0.0266555	-0.379534	1.17308	0.378682	2.62608	1.56291	-0.285357	0.585002	-0.261354	0.648927	-0.972837	-1.03998	-0.266708	-0.858012
Cd82	8	-0.0278986	0.591919	0.281654	-0.845675	1.5972	0.76389	2.17351	1.31249	0.215526	0.35878	0.205414	0.550207	-0.993326	-1.33633	-0.664574	-1.06978
Kdm2b	8	0.102597	0.298559	-0.0222337	-0.378922	1.86869	0.64526	2.21292	1.53532	-0.202546	0.504882	0.671761	0.693787	-1.45191	-1.25422	0.108021	-0.422696
6330403K07Rik	8	0.230903	0.400047	0.023502	-0.654453	1.75854	0.657822	2.15662	1.26222	-0.558226	-0.00505452	0.301223	0.643837	-0.861079	-1.80545	-0.430295	-0.291841
Gsap	8	-0.249679	0.14875	0.168373	-0.0674444	1.28063	0.929833	1.67795	1.20034	-0.689176	0.593784	0.41449	1.22524	-1.7057	-1.65338	-0.160557	-0.591466
Rasd1	8	-0.643034	-0.374312	0.630067	0.387279	2.04014	0.933951	2.55817	1.57431	-0.256627	0.253054	-0.587791	1.06149	-0.424784	-0.741528	-0.0542543	-0.0384524
Stx11	8	-0.466641	0.387788	-0.656644	0.735497	2.03646	0.951239	2.31764	2.39126	-0.0655634	0.269651	0.480281	0.275759	-0.190058	-0.504969	-0.254298	-0.373941
Casp4	8	-0.314578	0.348425	-0.3527	0.318853	2.00828	0.93085	2.29931	2.05919	0.259518	0.585296	0.568206	0.485324	-0.526745	-1.12058	-0.123499	-0.67601
Fam110a	8	-0.327445	0.0164522	0.130178	0.180814	2.34706	1.28456	1.70086	1.70008	-0.145602	0.315781	0.390448	0.00459971	-0.984709	-0.736678	-0.588799	-0.967049
Rnf149	8	-0.5263	0.48031	-0.770537	0.816527	1.50253	0.669217	2.79563	1.25934	0.0301314	0.110178	-0.12827	0.698884	-0.651818	-0.791931	-0.686132	-0.496097
Cysltr2	8	-0.99543	0.302493	-0.504302	1.19724	1.07107	0.352498	2.01873	1.57728	-0.383107	0.260359	-0.0687946	0.559048	-1.43001	-1.09906	-0.781838	-0.414681
Bhlhb9	8	-1.13231	0.659499	0.130636	0.342177	1.33163	1.09151	2.29908	1.35698	-0.42831	0.26335	-0.163437	-0.368101	-0.862525	-0.806967	-1.20621	-0.307136
Phactr2	8	-0.561706	0.302027	-0.184437	0.444116	0.390934	0.409316	2.5162	1.61334	-1.11422	0.535102	0.475946	0.548797	-1.03476	-1.24704	-0.484009	-0.656062
Synj2	8	-0.897081	0.22102	0.328074	0.347988	0.87833	0.202955	2.0165	2.00568	-0.715547	0.369619	0.0053892	0.321565	-1.32742	-1.37852	-0.77604	-0.319677
Prg4	8	-0.137313	-0.44435	0.405978	0.175685	0.0597551	1.55751	2.22022	0.945535	1.2484	1.66652	2.43583	1.72972	-0.581519	-0.653988	0.916031	1.38367
Cpsf7	8	0.179301	-0.070461	0.988106	-1.09695	1.27851	0.888154	0.927126	0.869829	0.80063	1.9354	1.48567	2.73578	-1.19018	0.0993292	0.862457	1.06644
C030034L19Rik	8	-0.29363	-0.664909	1.08146	-0.122924	1.47215	1.33887	1.78017	3.13272	1.62288	1.9026	0.835722	0.882991	-0.0357876	0.349588	-0.126553	0.770905
Sh3tc1	8	0.799863	-1.10258	0.589364	-0.286643	2.43608	1.5705	1.15925	2.42979	1.27571	1.40374	1.94477	0.930082	0.132426	-0.364407	0.633305	0.164251
Primpol	8	-0.461924	-0.634737	1.23996	-0.143302	2.17405	1.92888	0.753952	1.57945	1.28156	1.17719	1.22065	0.980913	-0.751648	-0.770032	-0.442793	0.39988
Tubb4a	8	-0.615371	-1.03427	1.29477	0.354873	1.58113	1.18733	1.48635	2.21726	0.992583	0.344685	1.62707	1.12433	-1.01633	0.0114921	0.249356	-0.385722
Wdr11	8	-0.0921275	-1.60591	0.977021	0.721013	1.58377	0.83665	1.04874	1.85386	0.989046	1.32403	1.20858	0.99021	-1.17477	-0.909193	0.25978	0.371973
Tmem62	8	-0.26896	-0.0301393	-1.05493	1.35403	0.877907	1.77215	0.881301	1.6526	1.73872	1.01838	1.3036	2.86032	-0.0596554	-0.399443	1.04184	0.513143
Sec24d	8	-0.957016	0.336176	0.229557	0.391283	1.66593	1.4261	1.77427	2.58817	1.39644	2.00913	1.55607	1.26057	0.0946446	-0.684044	0.581383	0.0149425
Snx13	8	-1.17477	-0.0219399	0.299679	0.897033	1.37991	1.31335	1.82664	1.93364	1.38512	1.51249	1.13685	1.85243	-1.01541	-0.439685	0.580206	0.205221
Snx33	8	-0.690715	0.250576	0.0968958	0.343243	1.84712	1.18852	1.29497	1.63999	1.21807	2.02322	1.29571	1.62592	-1.34411	-0.728954	0.701141	0.339962
Clstn1	8	-0.219132	0.27989	-0.252994	0.192236	1.94803	0.908274	1.85925	1.77122	0.887384	1.40696	2.26953	2.07461	-0.467676	-0.514513	1.13802	-0.300166
Atp9b	8	-0.22545	-0.0216861	-0.345661	0.592797	1.53308	0.634639	2.67223	1.96727	1.10937	1.91358	1.23826	1.35474	-0.68062	-0.629309	0.701951	0.128604
Xylt1	8	0.33895	-0.989364	-0.239004	0.889418	0.823092	1.11933	1.92069	2.05036	0.543763	1.47893	1.68125	2.14682	-0.700606	-0.587087	0.680452	0.162898
Ints7	8	-0.34594	-0.930875	-0.0928113	1.36963	1.46585	1.31493	2.22793	1.96489	0.138842	1.64514	1.37316	1.36666	-0.216344	-0.666438	0.0922272	0.402287
Akt3	8	-0.279672	-0.341345	0.0479182	0.573099	0.983483	1.42099	2.04101	1.10703	0.0943429	1.36299	1.4485	1.64638	-0.905518	-1.41272	0.521951	-0.444917
Asxl2	8	-1.45587	-0.336188	0.435	1.35706	0.218759	0.327747	1.40609	2.02655	1.61688	1.60104	1.69205	2.31568	-0.269902	0.617908	0.714561	0.402684
Abcb1a	8	-1.62271	0.706003	0.101692	0.815019	0.754679	0.434355	0.812159	2.44896	1.92084	1.52545	1.70782	1.0318	-0.785958	0.144365	0.189368	0.531851
A630023P12Rik	8	-1.32545	-0.0234121	-0.121783	1.47064	1.15544	1.55107	1.53727	0.950038	1.64966	1.24333	1.19074	1.68267	-1.30617	-0.22774	0.344167	0.473591
2610008E11Rik	8	-1.23041	-0.70436	1.17306	0.761711	1.42426	1.81619	0.630137	0.693718	1.41985	1.27894	1.84387	1.4559	-1.04946	-0.541083	0.720101	0.734569
L3mbtl3	8	-0.688777	-0.39353	0.388616	0.693691	1.02482	1.5313	0.0607841	0.945377	1.86441	1.34299	1.99426	1.40331	-1.62231	-0.259767	0.813187	-0.0283805
H2-T23	8	0.761709	-0.00109767	-0.860159	0.099548	1.97383	1.7579	1.83576	0.719487	2.35227	1.4467	1.31841	1.91603	-0.184714	-0.51769	0.593946	-0.00929735
H2-M3	8	1.21281	-0.261289	-0.498488	-0.45303	1.55006	1.47397	1.3985	0.854168	2.38662	1.39581	1.81426	1.77184	-0.134017	-0.426155	0.115345	-0.400636
Ccl3	8	0.797652	-0.479339	-0.0499328	-0.26838	1.7947	1.49892	0.721436	0.653928	2.22096	1.39715	1.57613	2.7518	-0.15227	0.00467402	0.0656202	-0.270418
Lpar3	8	0.526026	0.313333	0.143771	-0.98313	0.618686	1.23536	2.61524	1.17411	2.00381	1.13179	1.68569	2.37458	0.0254356	0.410549	-0.0802156	-0.235682
Padi4	8	0.964779	0.0336409	-0.359033	-0.639387	0.442298	0.524988	2.28485	0.452955	2.42766	1.51405	1.9574	1.87658	0.153706	0.288321	-0.386798	-0.10129
Stom	8	-0.0127544	0.182924	0.232798	-0.402968	1.87483	1.31871	2.14208	1.40059	2.09998	1.08532	0.755568	1.357	0.493807	-0.403092	-1.02799	-0.603503
Tgm2	8	0.789749	-0.47967	-0.197235	-0.112845	1.58561	1.04486	0.820459	0.719522	2.39946	1.94909	1.36227	1.30562	0.567467	0.306476	-0.99334	-1.03434
Ddr1	8	-0.577995	-0.11287	0.355913	0.334952	0.804765	1.17516	2.62581	-0.16412	2.41912	1.04583	0.890193	2.00592	0.592188	-0.370768	-0.589059	0.329047
Akr1b8	8	0.409582	0.352059	-0.22788	-0.533761	1.32116	0.723621	1.71886	0.524508	0.833056	0.712049	1.28509	3.66267	0.692479	0.286672	-0.379373	0.0037088
Parp10	8	0.169311	0.680646	0.333284	-1.18324	0.973302	0.90104	2.53082	0.550818	1.88637	0.897604	1.0043	2.28289	-0.35534	-0.522677	0.207811	-0.144399
Parp12	8	0.0680296	0.580726	-0.337429	-0.311327	0.822938	0.197493	2.57624	2.01134	1.0548	0.429489	0.489685	2.38559	-0.311313	-0.519902	-0.0375027	-0.411309
Iigp1	8	-0.0166688	0.312612	0.0577378	-0.353681	0.814322	0.824954	2.50047	1.36784	1.28468	1.07098	0.552014	2.0582	-0.410836	-0.713946	-0.374798	-1.0406
Irgm1	8	0.269725	0.316512	-0.293195	-0.293042	0.285232	0.0698981	2.43177	0.599278	1.38187	0.985564	0.639501	2.95088	-0.189893	-0.707736	-0.0273733	-0.15904
Gm43302	8	0.446248	0.366883	-0.33339	-0.479741	0.180572	-0.113805	2.08224	0.613632	1.1486	0.813466	0.353009	2.70373	-0.522409	-1.08058	0.261557	-0.795852
Dhx34	8	0.907815	-0.514041	-0.710239	0.316465	3.05829	1.56216	0.909406	1.581	0.331691	1.36097	1.34527	1.59073	-0.153751	0.0779693	-0.418376	1.09274
Rdh12	8	2.04009	-1.41524	0.101224	-0.726071	2.25177	1.11359	1.67022	0.716143	0.512362	0.976968	1.5937	0.635851	0.0995587	0.00210355	0.382667	-0.355527
Smim19	8	0.581395	0.0448517	0.310509	-0.936756	2.78225	1.48433	1.51105	0.555229	0.237704	1.95984	0.783452	0.779292	-1.02915	0.933991	0.357832	-0.403489
Slc4a1	8	0.59823	-0.516465	0.4347	-0.516465	2.8451	2.68813	0.522146	0.695528	0.826763	0.858227	1.19365	0.849716	-0.516465	0.127258	-0.153441	-0.104672
Ccl4	8	0.281984	-0.20108	0.04325	-0.124154	2.55308	2.35909	0.58896	0.462075	1.246	0.979428	1.18582	1.4238	-0.965817	-0.417513	0.284478	-0.556726
Rph3al	8	-0.364666	0.624984	-0.813537	0.553218	2.36042	0.97959	0.875123	1.34228	1.27448	2.17608	2.23155	0.547696	-0.893531	-0.161046	1.19071	0.874945
Stard10	8	-0.0141338	0.332948	-0.112291	-0.206524	2.11087	2.15784	2.26211	1.09356	1.59136	1.63237	1.87287	1.35567	-0.309953	-0.555185	0.186785	0.244492
Ephx1	8	-0.0722034	0.670779	-0.595771	-0.00280451	2.37376	2.06517	1.74974	0.710396	1.1647	1.92819	1.80643	1.15673	-0.621307	-0.62672	0.848939	0.586046
Phyh	8	0.203004	0.295395	-0.539197	0.0407968	1.99999	1.08904	1.64586	0.583482	1.71829	1.82213	1.88359	1.81245	-0.850389	-0.805854	0.225427	0.479356
Ntf5	8	0.380445	0.669952	-0.882958	-0.16744	1.90682	1.35237	1.71113	1.69783	0.929644	1.05934	2.42325	0.90576	-0.697871	-0.912664	0.738188	0.619368
Echdc2	8	0.653368	0.924918	-1.1002	-0.478081	1.02008	2.54655	1.16569	2.01249	0.523368	1.63273	1.8988	1.02094	-0.69045	0.0159644	0.399768	0.857076
Vps37c	8	0.206505	1.01996	-1.07821	-0.148254	1.58041	0.968543	1.1169	2.59482	0.653352	1.58341	1.39402	0.80794	-1.33123	0.88154	-0.155169	0.592517
Trim68	8	-0.0335567	0.206715	0.486137	-0.659295	2.20726	1.02446	0.906528	1.41366	-0.644571	0.793032	2.32718	1.03269	-1.44249	0.0472874	0.715947	0.891731
Prkcz	8	0.183304	0.839171	-0.376085	-0.64639	2.57488	0.952321	1.17512	0.514902	0.174742	0.4799	2.64636	0.947359	-0.672017	-0.462427	-0.115511	0.11025
Gm8857	8	0.446773	0.172211	0.17483	-0.793813	1.38262	0.581227	0.962064	2.00125	0.763605	1.35299	1.30038	0.195385	-2.25224	0.725179	0.703293	-0.326552
Sorbs3	8	0.610093	0.987086	-1.00748	-0.5897	0.45333	0.394432	0.938093	1.53908	1.14457	1.24939	2.02277	0.809603	-1.89352	-0.395699	0.305412	0.106538
Rusc1	8	-0.0902341	1.53986	-0.0211094	-1.42851	1.79878	0.768198	0.540405	0.474909	2.41829	1.57084	1.30465	1.67501	0.920822	-0.0948203	0.436507	-0.546875
Gpr137	8	0.059961	1.48373	0.440208	-1.9839	1.9535	2.03318	1.08424	0.880577	1.04024	1.37611	1.62412	1.11073	-0.479923	0.211015	0.616272	0.710084
Gng2	8	-0.299921	0.806762	1.08088	-1.58772	1.55338	1.44303	0.367087	1.34216	0.767988	2.09429	2.07489	0.866836	-0.109004	-0.212454	0.0962589	-0.393239
Adamtsl4	8	0.605732	1.14592	0.773793	-2.52544	0.667196	0.73687	1.67004	1.40077	1.09133	0.766981	1.51682	1.45936	-0.305314	0.0548506	0.478627	0.258745
Carmil2	8	-0.0340075	0.640015	0.370939	-0.976946	1.17539	1.37945	0.794242	1.08475	1.95612	1.00384	1.69306	2.05961	-1.53926	-0.291102	0.526815	0.205994
Whamm	8	0.0282037	1.55914	0.0991649	-1.6865	1.11318	0.982754	0.352914	0.00817334	1.65531	1.50225	1.51976	1.63993	-1.22202	0.346752	0.588739	0.0691033
Adck2	8	0.652509	-0.11201	0.870556	-1.41105	1.32973	1.50408	-0.117782	-0.0994181	2.09806	1.2835	1.76017	1.04184	-1.20253	0.232258	0.126182	0.0354223
Gpx4	8	0.214013	0.406702	0.644531	-1.26525	1.86988	1.29525	0.711837	-0.178959	2.12784	0.309117	1.75767	0.648269	-1.01898	-0.696259	0.341263	-0.393386
Erich3	8	-0.194493	0.402084	0.979421	-1.18701	1.79508	1.3878	0.372629	1.34345	1.52339	0.534002	1.27557	0.936551	0.198941	-0.212262	-1.89956	0.260286
Dusp1	8	-0.796378	0.421011	0.127068	0.248299	2.74307	1.57178	0.278603	1.61652	1.10647	1.18515	0.975604	0.868032	-1.13917	-0.859165	0.46818	0.71911
Fos	8	-0.729302	0.106146	0.0774204	0.545736	1.96731	1.04098	-0.143665	1.25084	1.93528	1.11403	1.02485	1.76731	-1.26649	-0.979465	0.168813	0.562669
Ppp1r15a	8	0.0674253	0.369708	0.0799654	-0.517098	2.13408	1.73245	1.07681	0.699712	2.06127	0.545899	0.805949	1.12312	-1.76419	-0.479086	0.769843	0.372191
Dym	8	-0.0942967	0.070675	0.0116923	0.0119293	2.70627	1.79218	0.581017	0.508351	1.73831	-0.271755	1.02609	0.987407	-1.25327	-0.303108	0.52911	-0.54629
Ubb	8	-0.110234	1.02306	-0.541734	-0.371094	2.33057	1.766	0.49539	0.829582	1.20484	0.68043	0.975072	0.733126	-1.02367	-1.2471	0.279636	-0.677574
Gpr183	8	0.256631	-0.0318546	0.154917	-0.379693	1.66434	1.16412	-0.435924	1.25708	1.74102	0.646386	0.718702	0.668042	-2.0715	-0.552945	-0.927405	0.273293
Cog4	8	-0.16055	-1.07108	0.593374	0.63826	1.58578	0.284021	-0.14231	1.88463	1.91047	1.32279	1.06487	1.92163	-0.954858	-0.662227	0.526939	0.195837
Nbr1	8	1.25441	-0.933914	0.399612	-0.720106	0.303978	0.559801	0.487097	1.1388	1.93862	1.42511	1.13696	2.24307	-1.2205	-0.292257	0.464963	-0.183614
Ints6	8	0.0858858	-0.798391	-0.915276	1.62778	0.771024	0.605062	1.57068	1.05435	1.20858	1.90092	0.897588	2.02538	-0.416956	-1.00299	0.988748	0.0414071
Gm34060	8	0.326179	-1.46149	-0.923119	2.05843	-0.563787	0.366997	0.659973	0.945933	0.842157	1.51931	1.46952	1.62533	-0.226711	-0.701318	0.41995	0.213363
Dhx57	8	0.151463	-1.3305	-0.269842	1.44888	-0.331437	-0.0156392	0.756938	0.67272	1.51634	1.38989	1.24178	1.27099	-1.18059	-1.39086	0.441725	-0.236644
Sbno2	8	0.173642	-0.132401	-0.497367	0.456125	-0.178768	-0.492286	2.33715	0.923456	2.49021	0.259003	0.65925	1.5295	-0.0998797	-0.216063	-0.967484	-0.293194
Adar	8	0.198276	-0.287612	-0.680334	0.76967	-0.543486	-1.74046	1.49162	-0.177336	1.6624	0.635655	0.688777	2.2111	-0.248591	-0.619622	0.516499	0.248243
Tmem268	8	0.197914	0.329793	-1.00454	0.476832	1.31944	0.884706	2.18415	1.35005	1.6304	1.31531	0.952203	1.05267	-1.18196	-0.98759	-0.343735	0.289225
Ddx24	8	-0.184707	0.569786	-0.882268	0.497189	1.98726	0.806803	1.79313	0.782578	0.212543	0.695534	0.657661	0.989005	-1.43824	-1.39375	-0.214761	-0.585276
Cand1	8	-0.454589	0.21682	-1.08015	1.31792	0.574866	-0.350492	1.55329	0.809624	2.03063	1.29851	1.50922	0.744694	-1.28395	-0.587354	0.180373	-0.262467
Inpp5a	8	-0.111009	0.14334	-1.62745	1.59512	0.628575	0.260494	1.5856	0.367456	1.18248	1.01899	0.301961	0.996105	-1.56304	-0.256669	-0.520152	-0.968301
Ccdc91	8	-0.504544	1.10271	-0.801219	0.203057	1.09403	0.102695	0.886402	1.24886	1.08419	0.431856	1.59772	1.16113	-1.38788	0.183953	-1.15128	-1.31002
Cdr2	8	-0.349499	0.658574	-0.831078	0.522003	1.48163	0.930293	0.755628	1.15951	0.892608	0.232259	1.20972	0.849181	-1.80333	-0.648794	-0.304962	-1.53355
Nynrin	8	-0.635308	-0.00430434	0.00246055	0.637151	1.34345	0.0492601	2.20979	1.77875	0.730826	0.516182	1.18358	0.329397	-1.28341	-0.293947	-1.16975	-0.600368
Tnfrsf14	8	-1.04417	-0.396481	0.978553	0.462101	-0.0422101	0.084354	2.61443	1.05644	0.927539	1.08206	0.208199	1.03655	-0.93345	-0.493939	-0.501283	-1.04904
Uba7	8	0.272524	-0.659803	-0.149697	0.536977	0.848031	0.355284	2.08311	0.440465	1.25948	1.10681	0.6222	2.44564	-0.938724	-1.12026	-0.395515	-0.143652
Ifih1	8	-0.0507602	0.0402531	-0.305716	0.316223	1.35621	-0.163266	2.18168	1.13211	0.669441	0.748057	1.0336	1.55696	-0.636604	-1.86294	-0.308386	-0.416292
Art2b	8	-0.508621	0.0981503	0.381829	0.0286415	0.351154	0.684264	1.84683	0.114859	0.593478	0.931207	1.08795	1.20552	-1.23236	-1.59657	-0.985107	-1.3579
Stat1	8	0.287664	0.262757	-0.380413	-0.170008	0.204884	-0.356982	2.23802	0.51585	0.135266	0.401671	0.215569	1.82174	-1.31887	-1.45825	-0.688337	-1.16798
Strc	8	-0.915814	0.651022	0.249298	0.0154936	1.06436	-0.233837	0.408178	0.312704	0.080798	3.05367	-0.00723348	1.72023	-0.736978	-0.755029	-0.305643	-0.0759338
Zfp141	8	-0.564712	1.44827	-0.711118	-0.172435	0.328458	0.712705	0.519459	0.612326	1.95992	1.34006	2.03144	1.88895	-0.811085	-0.853317	-0.03078	0.369099
Ubash3a	8	-0.430525	0.660523	-0.167577	-0.0624205	0.813028	1.08919	0.347283	0.756414	2.16385	1.45004	0.695498	1.2006	-0.765069	-1.64064	-0.455044	-0.987002
Pgpep1l	8	0.0954998	0.610953	-0.686906	-0.0195465	-0.319795	0.772166	0.414948	-0.644714	2.36504	1.25555	1.96536	2.28213	0.222326	0.544163	-0.35927	-0.444424
Rnf25	8	0.704744	1.35318	-0.798455	-1.25947	-0.00122476	0.463381	0.607264	-0.382202	1.42608	0.192399	2.40067	1.12299	-0.561219	-0.375726	-0.71923	-0.652117
Mllt3	8	-0.265749	1.04977	-1.12138	0.337358	1.05208	0.972446	-0.284329	-0.477859	1.48334	0.540149	2.12361	1.40907	-0.903673	-0.10081	-1.24516	0.664641
Flywch1	8	0.377091	0.457082	-0.456713	-0.377461	1.16681	1.07613	-0.34892	-0.93164	2.14281	-0.19482	1.64527	2.04169	-0.316333	-0.192023	-0.569829	-0.585751
Ccdc130	8	0.332959	0.723335	-0.413437	-0.642857	1.41343	0.292836	0.157371	-0.966113	2.30476	1.70883	1.39427	0.827515	-1.49373	0.545074	0.187464	0.270334
Psd4	8	0.157613	0.613538	-0.455145	-0.316005	-0.0250507	0.130223	-0.518364	-0.423091	2.23153	2.20253	0.98913	1.7201	-0.883537	-0.640337	0.782689	-0.21354
Patj	8	-0.148025	0.543768	0.896344	-1.29209	0.198345	-1.05835	0.275002	-0.190712	1.7376	1.21833	1.17784	2.07234	-1.23778	-0.414106	0.287313	0.541393
Rsl1	8	-0.0482186	0.541272	0.583101	-1.07615	-0.582129	0.0699011	1.20608	-0.484161	2.909	1.08971	0.539036	1.00825	-0.153674	-0.433239	0.771272	-0.975326
Spta1	8	0.116239	-0.848569	-0.428812	1.16114	1.31717	2.1114	0.610266	-0.034812	0.71457	0.714117	1.39364	0.63152	-0.845709	-0.150229	-0.678257	-1.63784
Add2	8	0.620603	0.0369886	-1.99038	1.33279	1.00258	1.51368	0.446366	-0.184247	0.0658199	1.11371	1.04017	0.396991	-1.3615	-0.427262	-0.831598	-0.6459
Sphk1	8	0.370103	-1.28491	-0.105765	1.02057	-0.0304459	1.13664	-0.587645	-0.504044	0.492907	2.23905	0.786003	1.07469	-0.925476	-0.752253	-1.01279	-0.922807
Maged1	8	0.673702	0.679082	-0.281185	-1.0716	0.516233	1.3562	0.436359	0.439507	0.12698	0.815179	0.57544	1.49518	-2.00872	-1.45864	-0.472128	-0.888699
Rab20	8	0.390972	-1.01851	0.678062	-0.0505185	1.49474	0.469332	1.11886	1.07652	0.706981	0.856451	0.594279	-0.53987	-1.1549	-1.77709	-1.33397	-0.618636
Afg3l2	8	-0.00538895	-0.388292	-0.146474	0.540155	1.45958	0.833959	0.829325	1.5859	0.577197	0.304024	-0.127933	0.642875	-0.830713	-1.89419	-1.13276	-1.45932
Map1a	5	0.236481	-1.05675	0.333992	0.486276	-0.558366	-0.466857	0.541082	1.02515	0.127408	0.664719	1.1853	0.433191	2.97379	1.96657	1.50756	1.32847
Gm28875	5	0.484805	-0.960784	-0.347319	0.823298	-0.176859	-0.371585	-0.248882	0.518375	0.826224	0.902671	0.834303	0.171815	2.74821	2.27717	1.37029	1.58507
Syne3	5	-0.359794	-0.406859	-0.047784	0.814438	-0.537632	-0.1725	-0.248977	0.22491	0.954559	1.12891	0.554403	0.180763	2.94025	1.96783	1.55493	1.61174
Gm17590	5	0.23302	0.130153	-0.57051	0.207337	-1.03893	-0.243936	-0.00828047	1.84992	0.306665	0.172037	1.19876	0.142166	2.64481	1.88924	1.40737	1.27611
Sec24a	5	-0.336977	-0.281426	-0.757312	1.37572	-1.22166	-0.793068	0.287983	1.19819	0.192375	0.390103	0.265996	0.796701	2.3914	1.9999	0.899703	0.297451
Celf1	5	0.177976	-0.0397706	0.546494	-0.6847	-1.33349	0.0518618	0.594971	1.05987	0.672473	0.878199	0.0616888	0.686777	2.76368	2.2137	1.32595	0.0173825
Mapk6	5	-0.755426	-0.465517	-0.294228	1.51517	0.178009	-0.365547	0.676612	1.90143	0.12572	0.139496	0.117571	-0.408813	1.72544	2.49481	1.58429	0.892095
Klf10	5	-0.884805	-0.786321	-0.0298066	1.70093	0.158766	-0.57007	0.174135	1.19744	-1.09281	-0.290212	0.267654	-0.851321	1.51397	1.92017	1.28596	-0.0824607
Ttc37	5	-0.51985	0.347246	0.329641	-0.157037	-0.665473	-0.967593	-1.14285	1.20943	0.168439	-0.402382	0.214032	-0.166525	2.63525	1.55315	1.21181	0.60929
6430571L13Rik	5	0.246465	0.381543	0.231847	-0.859856	0.591276	-1.16747	-1.06714	1.51449	-0.84756	-0.439582	0.105628	-0.46279	1.83986	1.54611	1.32844	1.0935
Pakap	5	0	0	0	0	0	2.12553	0	2.31976	0	0	0	0	2.91286	0	0	0
Tyms	5	1.18339	-0.117834	0.701076	-1.76664	0.0663542	0.518711	0.586066	1.39734	-0.725471	-0.814807	0.0844314	0.0930346	2.59613	1.05069	0.540753	0.335004
Zfp367	5	0.436828	-0.123081	-0.800382	0.486636	-0.231874	0.764865	1.105	2.04398	-0.404716	0.0278407	-0.352826	-0.428925	2.69481	1.77546	0.916306	-0.0597529
Kif20b	5	0.0123211	0.192352	-0.630938	0.426264	-0.55493	0.635455	0.208026	1.34809	-0.768306	0.121594	0.342468	-1.05284	2.80165	1.59577	1.35459	-0.0293931
Brip1	5	0.679208	-0.672728	-0.339483	0.333003	-0.0992923	1.13777	0.30446	1.0831	-0.507286	0.140562	-0.213463	-0.65482	2.85406	2.09507	1.17979	0.0454954
Ticrr	5	0.803157	-0.448557	-0.563303	0.208703	-0.161926	1.15649	0.14302	0.89433	-0.724883	-0.425824	-0.549768	-1.44438	2.54241	1.64739	0.326425	0.267029
Bora	5	0.283457	-1.18132	0.0420385	0.855826	-0.0277172	0.118152	0.00724401	0.597454	-1.0164	0.133917	-0.705337	-0.420597	2.73338	1.98378	0.546391	0.435474
Wee1	5	0.611877	0.552755	-1.74797	0.583342	0.355537	0.872126	-0.763076	0.886138	0.0919536	-0.344463	-0.121462	-0.599508	2.68328	1.45089	0.817092	0.047669
Fignl1	5	0.954133	0.386372	-0.678091	-0.662413	0.0605232	0.944577	-0.277742	1.05389	-0.656258	-0.547769	-0.595612	-0.923925	2.87188	1.21017	0.330516	0.249499
Bcl2l1	5	-0.00017448	-0.174994	0.486082	-0.310914	0.678542	0.0117564	-0.336071	1.16273	-1.33363	-1.37907	-0.354143	-2.34695	0.974659	0.521611	1.07046	1.01743
Tcea3	5	-0.808994	0.0528765	-0.10006	0.856178	0.437672	-0.408038	-1.63363	1.0795	1.62088	-0.438364	1.22994	1.455	1.26768	1.01274	1.90334	1.21714
Scnm1	5	0.254284	0.229459	-0.61192	0.128178	0.763282	-0.59059	-1.46714	-0.567948	2.56874	-0.217879	1.17978	1.08433	0.450063	0.773454	1.18569	1.58409
Kbtbd4	5	-0.429929	-0.00422097	0.169285	0.264865	-0.543888	1.10615	-1.0342	-0.140611	2.72354	1.71501	1.81073	0.393511	1.38833	0.272192	1.14104	1.06388
Washc2	5	-0.216872	-0.320593	0.49736	0.0401047	0.154916	0.217471	-0.973564	-0.698978	2.74274	1.55819	1.70391	1.53008	0.286772	0.874999	0.533527	1.53974
Map3k3	5	-0.158241	0.415253	-0.389072	0.13206	0.337341	1.26031	-1.03952	-0.942012	2.73314	1.80959	0.958752	1.73425	0.55157	0.804084	0.991025	0.612983
Ulk2	5	-1.34687	-0.135036	0.0518097	1.4301	0.254833	1.25949	-0.906019	-0.79059	2.26668	1.42523	1.06142	1.43808	0.633724	1.1781	1.04078	0.439485
Klf3	5	-1.34075	0.968421	0.574848	-0.202523	-0.141976	0.976239	-1.04811	-1.34353	1.88679	1.42267	0.949851	1.67669	0.3834	0.597082	0.464578	0.915369
Pcmtd2	5	-0.923646	0.424372	0.344709	0.154566	0.392428	0.505203	-1.13899	-1.71203	2.33489	1.13779	1.58297	0.81325	-0.141849	0.339388	0.557861	-0.236112
Nsd3	5	-0.942429	0.877447	-0.501206	0.566188	-0.849648	-0.213347	-0.370285	-0.62467	2.90293	1.14602	0.43343	1.16834	0.949401	1.02582	1.07243	0.303817
Arhgef1	5	-0.144487	0.142158	0.0732	-0.0708713	0.274819	1.11683	-1.57693	-0.736667	1.85489	0.822668	1.41236	1.63722	0.740645	1.28835	1.74533	1.81831
Fam114a2	5	-0.110109	0.26243	0.671887	-0.824209	-0.324872	0.468343	-1.36461	-0.192324	1.50736	1.27641	1.69316	0.919062	0.530007	1.76162	1.76219	1.90879
Evl	5	-0.0681983	0.624279	0.53903	-1.09511	-0.127404	0.0316901	-0.998694	-0.89887	2.24438	1.09977	1.48577	1.48359	0.279354	1.26878	1.23832	1.38804
Igsf23	5	0.0993577	0.175433	0.465491	-0.740283	-0.172737	0.19607	-1.49143	-0.824098	2.26647	0.933413	1.2416	0.752268	1.03986	1.78645	1.01912	1.39111
Col11a2	5	-0.268829	0.415656	-0.366467	0.21964	-0.738165	0.18833	-1.34302	-1.00022	1.0396	0.631875	1.30108	0.807163	-0.238257	2.05343	1.31845	1.87779
Ppm1b	5	-1.18114	0.927988	-0.0847344	0.33789	0.601687	0.15301	-2.1104	-0.622723	0.803239	1.59522	1.33501	0.531429	1.13713	0.931862	1.24313	1.12057
Smc6	5	-0.74032	0.259425	-0.439892	0.920787	-0.279876	0.000205757	-1.60592	-1.52718	1.20597	1.41777	0.839412	1.1609	0.676656	1.04821	1.24807	1.25322
Prkacb	5	-1.15355	0.480413	0.224424	0.448717	-0.382004	-0.234162	-1.49822	-1.33928	1.84548	1.19702	0.879493	1.00014	0.943358	0.57783	1.23121	1.19546
Gm40773	5	-0.603355	0.333498	0.254711	0.0151459	0.640551	1.0058	-1.98358	-1.40247	1.25501	0.861049	1.35837	0.468679	0.96847	0.642938	1.10479	1.71228
Abhd8	5	-0.403195	-0.0737831	0.684595	-0.207616	0.103265	0.395737	-1.58701	-2.2572	1.42802	0.312476	0.648588	0.260363	1.01383	0.897817	1.24019	1.16732
Gm32633	5	-0.925089	-0.406609	-0.624029	1.95573	0.659784	0.499457	0.252185	-0.770535	1.58821	1.1282	2.31074	1.8991	-0.0280701	0.400526	0.70593	0.646649
Cep97	5	-0.214438	-1.04175	0.0819291	1.17426	-0.146849	-0.0518495	0.0655205	-0.760308	3.07461	1.36744	1.14626	1.06383	0.441518	0.164568	0.119494	-0.415939
Tcf12	5	-0.839012	-1.29954	0.0299275	2.10862	-0.0837047	-0.266926	-0.484285	-0.351038	2.30793	0.89373	1.25624	0.94963	0.332686	0.688668	0.301341	-0.35506
Ip6k1	5	0.059206	-0.588798	0.231444	0.298148	0.203256	1.04242	-0.123296	-1.43238	1.75465	1.82851	1.01594	2.15879	-0.462665	-0.0661092	1.42426	1.25256
Clk2	5	0.338915	0.444602	-0.984712	0.201195	-0.58074	0.611982	-0.579256	-1.09983	1.6645	1.14388	0.662789	2.32044	0.0317158	0.67837	1.73126	1.44571
Dgkq	5	0.338489	-0.879512	-0.527258	1.06828	-0.799437	1.2108	-0.114888	-0.11389	2.23272	1.4674	1.83771	1.48892	-0.481965	0.321309	0.5089	1.55825
Cep95	5	-0.363277	-0.159378	-0.52296	1.04562	-0.710874	-0.0666681	-1.64854	0.353063	1.31315	1.49653	1.38806	1.55025	-0.407903	-0.298425	0.909305	1.6248
Rgs10	5	0.456059	0.31363	-1.10626	0.336575	0.931993	0.14445	-0.353924	-1.17373	2.45442	1.37374	1.98736	0.349937	0.331049	-0.832134	0.206663	0.678501
Zxdc	5	-0.710493	0.61057	-1.11543	1.21535	0.258004	-0.527361	-0.599497	-0.611614	2.44092	1.12106	1.86506	0.787391	-0.426897	-0.0626028	0.31922	0.646907
Thap4	5	0.867352	1.24282	-1.36425	-0.745919	0.626912	-0.115553	-0.238658	-1.00721	1.74165	1.42579	1.75178	0.911117	0.311116	0.974002	1.43587	1.45002
Fbrs	5	0.830797	1.04306	-0.190279	-1.68358	-0.245585	-0.13524	-0.227915	-0.361466	2.43132	1.23221	0.680824	1.26757	0.30224	1.13733	1.72745	1.0731
Usf2	5	0.343182	1.11472	0.0509799	-1.50888	0.570442	-0.0373182	-0.609596	-0.860041	2.37246	1.26023	0.750413	0.52671	1.13963	0.563394	1.43611	1.76364
Fam102a	5	-0.341525	0.815352	0.222685	-0.696512	0.0470017	0.157789	0.680707	-1.06216	3.08957	1.27027	0.896791	1.80452	0.151665	0.965514	1.1484	0.205783
Ldb1	5	0.35569	0.514807	0.564961	-1.43546	0.327778	0.733866	-0.740397	-0.924298	2.31452	0.845731	0.994647	1.34101	0.506617	1.22971	2.0101	-0.144629
Lzts2	5	0.894417	0.631994	-0.507648	-1.01876	-1.15054	1.09014	0.0542388	-0.205739	2.70461	1.94038	0.760031	0.356949	0.87645	-0.11849	-0.0352296	0.467871
Cnot8	5	1.80371	-0.563018	-0.514899	-0.725795	-0.147528	0.398866	0.112511	-1.33351	2.51842	0.367988	1.77397	0.823498	0.624643	0.357087	0.374238	0.443356
Rnf167	5	0.124634	0.386965	1.09434	-1.60594	0.0985791	-0.00304534	-1.09215	-1.4728	1.25285	0.761478	1.3966	1.50027	-1.12079	-0.143065	0.327022	-0.231277
Card6	5	-0.200296	0.554291	-0.0559362	-0.298058	-0.383747	-0.190388	-0.597405	-1.51999	1.45401	1.00493	0.870812	1.76439	-1.96229	-0.779103	0.394051	0.333302
Rassf2	5	0.060443	0.232097	0.55387	-0.84641	-0.986316	-0.159249	-1.44251	-1.61448	1.75764	1.16758	0.303147	1.13375	-0.963646	-0.854252	0.402969	0.773108
Deaf1	5	-0.80814	-1.6341	0.541502	1.90074	0.269212	0.751065	-0.00442225	-0.0229221	1.82385	1.23357	0.399445	0.957365	1.47874	1.65406	1.16456	1.78257
Tapt1	5	-0.551077	-1.49286	0.712855	1.33108	-0.203456	0.12676	0.301329	0.012879	1.41147	1.53922	0.451485	1.74428	1.36701	1.91585	0.616491	2.17069
Gm16069	5	-0.349702	-0.313241	0.048783	0.61416	-0.859457	0.18152	-0.504887	0.417905	2.11576	2.09628	0.426244	1.75968	0.660255	1.52492	1.35141	2.09642
Acap2	5	-1.13306	-0.0662844	-0.0106368	1.20998	-1.1353	-0.0342887	0.0618032	0.650505	1.51352	1.30884	1.34089	1.51497	0.901215	2.00878	2.08924	1.12529
Nr2c2	5	-1.48798	-0.385184	0.343403	1.52977	-1.05658	-0.338499	0.598729	0.406202	1.673	1.36733	0.486946	1.70025	1.2723	1.44502	1.45683	1.07764
Usp45	5	-1.6953	0.226525	0.960144	0.508632	-0.451251	-0.254772	-0.210087	0.951413	2.2439	0.946576	0.0225938	1.23429	0.764492	1.8592	1.55978	1.47452
Galnt7	5	-1.61313	0.329166	0.450709	0.833259	-0.279472	-0.703233	0.0770849	0.13544	1.29686	1.60675	0.258505	1.37782	0.712664	2.38612	1.41764	1.54977
Fam13b	5	-1.68452	0.975617	-0.806087	1.51499	-0.211731	0.13504	0.127665	0.27817	1.45476	1.15588	0.961453	1.43361	0.590007	1.83395	1.54705	1.81827
Slc35b3	5	-1.42732	0.665107	-0.129237	0.891447	-0.158069	0.108244	-0.595925	-0.614581	2.15933	0.750606	1.02886	2.23315	0.298979	1.0457	1.21491	1.38066
Zbtb8a	5	-1.40997	0.137343	-0.398862	1.67149	0.761011	0.0456306	-0.538481	0.107756	1.17214	1.60089	1.61731	0.592425	1.71259	1.95256	0.498339	1.81462
Tmem64	5	-1.05103	0.757518	-0.548093	0.841602	0.381652	0.27075	-0.832336	-0.719217	1.38855	0.863559	0.378759	0.354965	2.32123	2.08524	1.14377	1.4237
Vps35	5	-0.788781	0.150621	-0.923218	1.56138	0.413229	0.613063	0.0295425	-1.22367	1.04614	1.71447	0.374023	-0.0980707	1.85099	1.85941	1.1188	1.34712
Herc4	5	-0.75017	-0.133893	0.0790568	0.805006	-0.635215	-0.122092	-0.41603	0.415868	2.79901	0.980863	0.965443	0.86292	1.25528	2.13782	1.68206	1.01997
Stambpl1	5	-0.426309	-0.283796	-0.463199	1.1733	-0.209175	0.0240772	-1.4258	-0.259188	1.97209	1.17564	0.775057	0.674512	1.40405	1.56938	1.71994	1.50328
Txk	5	-1.1089	-0.64406	0.158798	1.59416	-0.412416	-0.176161	-0.900106	-0.0307846	1.80811	0.908951	0.724939	0.55975	1.86482	1.57559	0.79604	1.60636
Lgals9	5	-0.355332	0.342234	-0.131507	0.144604	0.686821	0.231639	-0.943181	-0.955665	2.44713	1.18131	0.837974	0.640266	2.0154	1.59719	1.66056	1.29093
Ddx47	5	-0.0360545	0.155606	-0.645105	0.525553	-0.0982525	0.2165	-0.121328	-1.01174	2.57114	1.03179	1.12848	0.000284408	1.9502	1.61249	1.48186	1.48246
Exoc5	5	-0.519122	-0.363999	-0.42396	1.30708	-0.178032	-0.0731799	-0.0808205	-0.166099	2.68479	1.26425	0.316569	0.138709	2.18929	1.31608	1.57234	0.919184
Gm13546	5	-0.0242105	-0.437216	-0.855476	1.3169	-0.0418598	-0.0212657	-0.729478	-1.08553	2.54575	0.593182	0.937207	0.460863	1.68814	1.14672	0.900084	1.12404
Nepro	5	-0.994288	0.732192	-0.0962256	0.358321	0.364292	-0.016578	-0.586471	-0.384584	1.16581	0.912811	1.37799	0.0663207	1.70307	2.45409	2.33064	1.00835
Tmem273	5	-0.203643	0.420995	-0.0700118	-0.14734	0.207571	0.690007	-1.60258	-0.460793	0.722256	1.42622	1.16721	0.344474	1.86082	2.13929	1.54074	1.71746
Ppp1r13b	5	-0.245883	0.520209	0.0391574	-0.313483	-0.376429	0.201248	-1.44897	-0.767477	1.81442	1.45186	0.840731	0.745997	1.31891	1.437	1.87181	1.54454
Tnk2	5	-0.812498	0.35879	1.31853	-0.864818	0.480599	0.676741	-1.59454	0.0821654	1.39937	0.327423	1.22411	0.340146	1.15401	1.12753	1.32161	2.31434
Mief1	5	-0.884972	0.529693	1.07519	-0.719911	-0.628371	0.478473	0.751159	-1.31143	1.67577	1.45309	0.840954	0.527112	1.66845	1.46791	0.4477	1.92707
BC005537	5	-0.878613	1.20167	0.956077	-1.27913	-0.498441	0.555509	-0.23377	-0.457704	1.42044	0.928705	0.14009	0.69646	1.83557	2.05998	1.34156	1.35771
B230219D22Rik	5	-0.675655	0.110959	1.55689	-0.992191	0.387645	0.450445	0.0705128	-1.54497	1.25778	0.727117	-0.223011	0.481364	1.67891	1.88318	1.49287	1.05557
Ttc13	5	-0.54074	0.207193	0.270032	0.0635154	-0.803366	0.654688	-0.583988	-0.733125	1.86116	0.44334	0.821913	1.36665	1.16661	2.16193	1.93988	1.69441
Dusp11	5	-0.314175	-0.460355	0.480894	0.293636	-0.755226	-0.211031	-0.140003	-0.997976	2.14132	1.01694	0.705686	0.865761	1.44624	1.80745	2.17781	0.864972
Il6ra	5	-0.657339	-0.109371	0.807564	-0.0408544	-1.02559	-0.0346595	-1.08336	-0.839259	1.24894	1.27334	0.690158	0.694044	1.12033	1.99091	1.58322	1.51087
Cdk19	5	-0.767721	0.179442	0.510424	0.0778546	-0.54143	-0.129127	-1.17587	-1.42432	1.03519	0.697215	0.426422	1.03983	1.27066	1.93522	1.81806	1.08876
Lhfp	5	-0.339312	0.220135	-0.0904431	0.20962	-0.653571	0.133186	-1.0986	-1.08014	1.62676	0.51718	0.886539	0.79486	1.46312	2.27531	1.39481	1.44125
Grap2	5	-0.517709	-0.298408	0.11871	0.697407	-1.09965	-0.155434	-1.30798	-0.908075	1.5033	0.509294	0.415014	0.572571	0.884987	2.14854	1.33934	1.38014
Brpf3	5	-0.228888	0.389032	-0.0549012	-0.105243	-1.51532	-0.0881601	-0.288806	-0.558121	1.33425	0.835054	0.212977	1.97984	1.69999	1.88184	0.691372	1.58152
Zmynd11	5	0.00891357	0.581564	0.169802	-0.76028	-1.44131	0.422286	-0.410135	-1.13984	1.702	1.349	0.15043	1.19034	0.903586	1.68748	1.62983	0.959305
Lef1	5	-0.476256	-0.248111	0.00969793	0.714669	-0.65689	-0.776876	-1.48513	-1.39795	1.00704	0.825017	-0.0516271	1.03844	0.80689	1.85914	1.15619	1.26055
Pdk1	5	-0.564807	-0.25243	0.225314	0.591923	-0.78967	-0.393686	-1.73172	-1.91904	1.28175	0.505594	0.447888	0.466501	0.642786	1.55482	0.909217	1.01448
Ly6c1	5	-0.15198	-0.149785	0.0114242	0.290341	-1.27734	-0.471493	-1.58576	-1.81528	1.7054	0.30698	0.514513	0.832551	0.567789	1.03139	0.961729	1.07079
Morc3	5	-0.27701	-0.357191	0.144652	0.489549	-1.01981	-0.720258	-1.44836	-1.79733	1.80646	0.637207	0.202249	0.404776	0.766823	0.930674	1.52898	0.401545
Scml4	5	-0.517729	-0.296707	0.586368	0.228068	-1.47971	-0.294999	-0.621344	-1.59199	1.43427	-0.402545	-0.226035	1.06482	0.572137	1.43917	1.23684	1.46248
Mbp	5	-1.05796	0.953727	0.613047	-0.508815	-1.37752	-0.312549	-0.865585	-1.8198	0.883463	1.0094	-0.148632	1.01674	0.883853	1.21481	1.05478	0.579645
Btbd7	5	-1.1515	-0.335004	0.709726	0.776783	-0.223334	-0.565936	0.549127	-0.150936	0.102281	0.214838	0.0147533	1.66225	1.57343	1.99764	2.15088	1.72114
Zfp36l2	5	-1.08929	0.0431277	0.152276	0.893889	0.00409331	-0.197138	-0.760218	-1.31361	0.615359	0.784738	-0.233708	0.922936	1.57	1.50606	1.77454	1.88458
Ntpcr	5	-0.353219	-0.319136	0.239393	0.432962	0.134825	-0.369384	-1.31895	-0.698032	0.175442	0.545655	0.503071	1.80015	0.931268	2.11203	0.57361	2.34597
Lpin1	5	-1.56149	0.553826	0.519763	0.487898	-0.0311837	-0.329891	-0.959471	-0.456023	0.376646	-0.33214	0.779582	0.134016	1.17139	2.60003	1.06126	1.50967
Pard3b	5	0.837394	-0.350851	-0.0408204	-0.445722	0.838741	-0.367664	-0.717077	0.355853	0.585902	0.663788	0.689296	0.119628	2.64521	1.25222	2.45094	1.82677
Actr3b	5	0.45469	-0.247278	0.644443	-0.851855	-0.672847	-0.18915	-0.133823	-0.282569	1.14372	1.05381	0.969673	0.0304632	2.63378	1.88958	1.88048	1.03915
Arhgap19	5	0.55095	-0.00426586	-0.113705	-0.43298	0.102236	0.503923	-0.4855	0.358903	0.372654	0.960286	0.487094	-0.171062	3.2259	2.27312	1.5319	1.08661
Arhgap33	5	0.714824	-0.278358	0.172858	-0.609323	-0.106648	0.182655	-0.38748	0.275245	0.0559514	0.422911	0.270456	-0.449627	3.06697	2.15757	1.17423	1.36863
Nrm	5	1.18922	-0.3963	-0.360996	-0.431921	0.233545	0.491755	-0.73255	-0.338792	0.664303	0.771982	0.46766	0.321004	2.77938	2.30249	1.43149	1.23267
Iqgap3	5	0.857366	-0.715732	0.158486	-0.30012	-0.219638	0.601496	-0.45462	-0.287889	0.962635	1.21501	-0.199225	-0.456329	2.65232	2.16089	1.16007	1.29582
2900093K20Rik	5	0.707441	-1.73043	0.886955	0.136035	-0.0181605	-0.651624	-0.471855	0.649577	0.451503	1.35514	1.52827	0.294331	1.96637	1.69284	1.3217	1.61564
D930028M14Rik	5	0.521083	-1.26209	0.881722	-0.140711	0.242534	0.12078	-1.02915	0.139891	1.72303	0.454148	0.336015	0.840958	1.91001	1.32644	1.22775	2.50509
G430095P16Rik	5	0.578282	-1.4455	0.441718	0.425503	-0.536851	0.29266	-0.698582	-0.145615	0.933665	0.633444	0.775514	0.73732	2.27642	1.70805	1.598	1.99091
Pdp2	5	-0.0502834	-1.02042	0.91092	0.15978	0.0435089	0.108982	-0.154858	-0.129119	1.65176	-0.285789	0.155104	1.0249	2.13266	2.78789	1.30198	0.218757
Msra	5	0.615248	-1.72403	1.49815	-0.389366	0.75283	0.510848	-0.378466	-0.538093	1.45887	-0.166677	0.493848	-0.560202	1.78271	1.59663	1.49555	0.733677
Psmd6	5	1.09879	-0.407867	-1.01031	0.319385	0.0246348	0.347612	0.101999	-0.321284	0.863119	0.0815523	0.510571	-0.22219	2.97979	2.13646	0.833021	1.32576
Sypl	5	0.635713	-0.64346	-0.994753	1.0025	0.688283	0.408	-0.00609993	-1.05855	1.01854	0.779925	0.769801	-0.413026	2.79426	1.70485	0.831408	1.13732
Gda	5	1.36154	-1.02762	-0.870461	0.53655	0.237698	-0.06687	0.173504	0.0653692	0.277226	0.615443	1.031	0.593215	3.4289	1.14504	0.659069	0.419498
Gm49322	5	0.540606	-2.00051	0.0674414	1.39246	-1.15372	0.610205	0.264678	-1.03762	1.10789	0.486037	0.452762	-0.543882	1.45854	0.712605	1.05031	1.25145
Lrch3	5	-0.490287	-0.0172596	-0.863031	1.37058	-1.10323	-0.335177	0.440122	0.246475	1.49664	1.06993	0.542047	1.39063	1.26173	1.47322	2.33049	1.5803
Fbxl22	5	-0.221047	-0.12121	-0.659996	1.00225	-1.17013	-0.259226	-0.873099	-0.181533	1.57204	0.104479	0.223256	0.89005	1.37393	1.61445	2.17414	1.23659
Wiz	5	-0.274709	-0.118085	-0.594208	0.987002	-1.06288	-0.156421	-0.00440458	0.123918	0.491003	0.245918	0.0767244	0.969717	1.288	1.92955	1.066	2.92186
Tspan2	5	0.261712	-0.87162	-0.717736	1.32764	-1.11332	-0.243783	0.349531	-0.449725	1.02887	0.525728	-0.462499	1.75994	2.51267	0.778987	0.573405	0.834673
Tnpo3	5	-0.372381	-0.311585	0.204213	0.479753	-0.461141	-1.31419	-0.0263951	0.477881	0.351065	0.546307	-1.43132	0.264747	0.830867	2.04989	1.11706	2.23323
Lonrf3	5	-0.385693	-0.615864	-0.20982	1.21138	-0.485188	0.0908461	-1.06676	0.35823	0.859556	0.421381	-1.3712	-0.280645	1.48286	2.30787	1.04779	1.09269
Riox1	5	0.132644	0.226451	-0.721546	0.362451	-0.823477	0.276248	0.175456	-0.434664	0.182215	0.0665424	-1.20604	-1.08784	1.66749	2.07648	1.76473	1.15341
Erp27	5	0.226956	-0.825585	-0.948109	1.54674	0.196976	-1.52626	-0.830527	0.0907394	0.634925	-0.437871	0.502941	-0.362161	1.25019	1.54594	1.35856	1.43626
Oser1	5	-0.559373	-0.647346	-0.781079	1.9878	-0.263313	-1.24569	-0.582774	-0.530487	0.481039	-0.605317	0.0895996	-0.117597	0.652663	1.54031	2.0204	0.426277
Zfp326	5	-0.375161	-0.266333	-0.261627	0.903122	-0.904355	-1.24722	-0.731468	-1.2343	-0.218287	-0.753729	-0.228568	0.169244	0.993413	1.82284	0.845505	1.9401
Bicra	5	-0.402828	0.570292	0.376896	-0.544359	-1.07142	-1.05737	0.729638	1.4124	0.791926	0.857212	1.19502	1.89889	0.575761	2.0623	1.6235	1.67759
Ankfy1	5	-0.979843	0.799432	-0.0184974	0.198909	-1.15421	-1.36383	1.28387	1.08777	1.0431	0.968671	0.8039	1.49147	1.60753	1.61811	1.11716	1.49651
2610507B11Rik	5	0.19025	0.627235	-0.442877	-0.374609	-1.86208	0.236766	0.665438	0.71428	1.61354	1.73657	1.12838	2.25418	0.0212261	0.061891	1.23834	1.09643
Cic	5	0.385607	0.238257	0.538707	-1.16257	-1.62589	-0.894712	-0.541598	-0.260441	1.57115	0.585889	1.02674	1.79204	0.814351	0.661816	0.584801	1.61258
Arntl2	5	-0.843144	1.5248	-0.163908	-0.517748	0.21163	-0.00485729	-0.951943	1.17587	1.72412	2.77141	1.23943	0.697915	0.670588	0.517208	1.31193	0.36027
Vamp4	5	-0.394315	1.53927	-0.221614	-0.923343	0.287918	-0.367899	-0.570488	-0.894229	2.11058	2.21369	1.36441	0.370503	0.529148	0.476547	1.13758	0.623188
Dqx1	5	-0.799647	1.70505	-0.54313	-0.362278	0.0757781	-0.221278	-0.923991	0.229304	2.20705	0.515066	2.00485	1.72536	-0.163487	0.180794	0.49268	0.780448
Gm47248	5	-0.197435	0.592304	-0.197435	-0.197435	-0.197435	-0.197435	-0.197435	0.471303	-0.197435	2.14061	-0.197435	1.1965	-0.197435	2.59228	-0.197435	2.11825
Hnrnpr	5	0.336489	1.08991	-0.73945	-0.686946	-0.148082	-1.31709	0.836484	-0.160463	-0.942928	0.340888	-0.0679551	0.804437	1.36155	1.01724	1.48016	2.31658
Ahdc1	5	0.102635	1.92434	-0.622485	-1.40449	-1.11124	-0.763767	-0.557219	0.441165	-0.401133	0.197084	-0.521636	0.000388266	1.80399	0.967997	1.06111	1.05258
Nup210l	5	-0.664366	-0.970736	0.474564	1.16054	-1.10963	-0.272491	-0.607434	1.14178	1.51314	0.776285	0.768777	0.921516	1.19706	1.62753	1.59366	1.93161
Snrnp200	5	-0.0961065	-0.846731	0.0128149	0.930023	-1.52857	-0.954605	-0.195296	1.02141	0.501341	1.0641	1.62718	1.09326	1.45634	1.32314	0.828017	1.83503
4930579G18Rik	5	-0.732205	-0.173684	-0.142994	1.04888	-1.21668	-0.953567	0.00282041	1.21214	0.339093	1.06453	-0.410915	1.36219	1.55714	1.25826	1.28655	2.01158
Tmem131	5	-0.888452	-0.605922	0.380806	1.11357	-1.41354	-1.42576	0.397973	0.694045	0.579514	0.44594	0.468664	1.05351	1.19544	1.61751	1.16351	1.79549
Lpp	5	-0.454612	-0.595119	0.470535	0.579196	-1.64404	-1.36857	0.0284716	0.920144	0.33041	0.591067	0.323052	1.00904	1.79049	1.76555	1.19699	1.22436
Gm37756	5	-1.3945	-0.0978129	-0.315282	1.80759	-0.427976	-1.00477	0.866518	0.809157	-0.102751	0.829532	1.56152	0.801002	1.42356	1.75062	1.31488	1.29438
Ulbp1	5	-0.804208	-0.888232	0.128741	1.5637	-1.46563	-0.628258	0.0580046	1.41846	-0.756441	0.0357961	0.643388	0.237347	1.33242	1.57738	0.640815	1.45603
N4bp2	5	-0.85731	-1.08174	0.101639	1.83741	-1.31325	-0.748256	-0.728933	0.807492	0.145217	0.850198	1.25848	0.645827	0.949395	1.52809	0.966134	1.08632
Dock10	5	-1.34953	-0.745462	0.312612	1.78238	-1.53518	-1.25953	-0.60076	0.761239	0.626973	0.35418	0.347164	0.642975	0.876737	0.852163	1.15246	1.13714
Slmap	5	-1.29562	-0.511697	0.546503	1.26082	-1.29642	-1.06083	-0.259722	0.955169	0.564944	0.577714	-0.0022031	0.23643	1.93048	1.70123	1.12815	0.652886
Trak2	5	-0.516018	-1.04279	0.0801278	1.47868	-1.91776	-0.935006	-0.843208	-0.140533	0.496587	-0.0294943	-0.0854252	0.38912	1.46984	1.42041	1.17698	0.601444
Agps	5	-1.24073	-0.0183233	-0.229522	1.48858	-1.38312	-0.15577	-1.33542	0.371065	-0.0414421	0.650016	0.250043	-0.536733	1.54252	0.446266	2.02218	0.470669
Pdpr	5	-1.52809	-0.610724	1.68277	0.456041	-1.66804	-0.195731	-0.307935	0.276934	0.734442	1.62676	0.919938	1.32204	0.844229	0.572285	1.10573	0.558827
Marf1	5	-1.03783	-0.990713	0.625131	1.40342	-1.62587	-1.07014	0.240258	0.99291	1.61958	1.05846	0.867638	1.12814	-0.515917	0.686278	0.45923	0.383254
Ltn1	5	-1.02738	-0.045535	-0.629192	1.70211	-1.39316	-0.810435	-0.541735	-0.457691	0.972836	0.897214	1.72711	0.736651	1.04453	0.846856	0.937385	1.08373
Tut4	5	-0.369076	-0.294418	-0.455301	1.1188	-1.21347	-1.18834	-0.79626	-0.335256	1.41103	1.20577	0.93139	1.56834	-0.207541	0.671182	1.70171	0.95216
Mapk14	5	-0.524559	0.111823	-0.436539	0.849275	-1.74768	-1.32369	-0.921938	-0.593052	1.17485	0.0314953	0.627931	1.11883	0.927942	0.718839	1.44095	1.34141
Ssh2	5	-0.541653	0.0393155	-0.165839	0.668177	-1.51434	-1.18195	0.345112	-0.131384	1.31528	0.304139	0.567756	1.35392	1.70366	1.8835	1.3804	1.12614
Igf2r	5	-0.485225	-0.0301763	-0.139906	0.655307	-1.74177	-1.27248	-0.374217	-0.451644	0.948677	1.17145	0.514076	1.13789	1.94427	0.958964	0.784362	1.29694
Celsr1	5	-0.633212	-0.105899	-0.0498941	0.789005	-2.44265	-1.68846	-0.287713	0.635077	0.303425	0.160109	0.472466	0.638825	1.40522	1.12155	0.630211	0.665826
Arid1a	5	-0.211587	0.334797	-0.548158	0.424948	-2.46135	-1.73199	-0.529155	-0.0370184	0.183436	0.618406	-0.183127	1.10714	0.603159	0.843441	1.01837	1.11983
Hipk1	5	-1.26124	0.488284	-0.646092	1.41904	-1.47987	-1.82451	-0.491809	-0.544118	0.334786	0.710446	-0.207345	1.19864	0.82204	1.00899	0.489872	0.835511
Tubgcp3	5	-1.06096	-0.939044	0.259275	1.74073	-0.116612	-0.101474	-0.872581	-0.340636	1.711	0.561533	0.930134	1.71664	-1.18132	-0.239978	0.94386	0.661757
St8sia6	5	-1.11384	-0.0894694	0.316435	0.886873	-1.28727	-0.0554706	-0.909227	-1.13493	1.3897	0.636744	0.980655	1.53045	-1.42311	-0.332593	0.752662	0.903196
Itpr2	5	-1.41505	-0.0647352	-0.120827	1.60061	-1.32107	-1.27297	-0.107406	0.59006	0.379553	0.781757	1.04788	2.10759	-0.41378	-0.116205	0.552909	0.651264
Hmg20a	5	-0.982125	0.0214922	-0.644319	1.60495	-1.57758	-1.36808	-1.1756	-0.394277	0.134986	0.647078	1.16719	1.03312	-0.660263	0.581083	0.967652	0.755161
Mff	5	-0.320526	0.797708	-0.595409	0.118226	0.510293	0.517688	0.567876	-1.65262	1.8967	1.62844	0.818414	0.0942242	2.14339	1.98136	0.774213	0.686377
Pcbp1	5	0.774038	1.07763	-1.49002	-0.361654	0.241267	0.31652	0.410482	-0.732104	1.42056	1.23622	0.874069	-0.731068	2.07502	1.76117	1.59622	0.480654
Spata2	5	0.0783434	0.949302	-0.878333	-0.149313	0.724007	1.02232	0.209869	-0.964867	1.40941	0.420125	-0.601233	0.0500183	2.25602	2.11395	1.6021	-0.270897
Tmem50b	5	0.105179	0.357982	0.752709	-1.21587	0.141878	0.531284	1.09652	-1.39615	1.89204	0.73689	-0.0256498	0.64171	2.02598	1.26397	2.07187	0.127432
Ube2d3	5	-0.923857	0.515523	-0.0647077	0.473042	-0.240169	0.472168	0.258646	-1.3291	1.31982	0.349331	0.433965	0.674259	2.18694	2.39667	1.75049	0.488435
Nup50	5	-0.564385	0.423464	0.0554633	0.0854582	0.370111	-0.661199	-0.433208	-1.30414	1.47992	-0.335352	0.21695	0.580813	2.06259	2.06536	1.74746	0.330224
Safb	5	1.12308	0.579778	-1.29196	-0.410903	-1.17175	0.154414	-0.242672	0.185474	2.2713	0.646966	-0.153943	1.0899	1.23619	1.33381	1.57476	1.32259
B4gat1	5	0.0252013	1.09474	0.103293	-1.22324	0.366167	0.121104	-0.344647	0.0206112	2.46506	0.49777	0.160014	-0.271976	2.10691	0.709831	1.99509	1.42318
Vav1	5	0.739767	0.780735	-0.344432	-1.17607	-0.349575	0.130261	-0.0321172	-1.03803	3.17908	0.423359	0.102277	0.577303	1.20202	0.563397	0.86688	0.684288
Srrt	5	0.265422	1.13074	0.238526	-1.63469	-0.607686	0.310539	-0.788071	-0.429467	2.49884	0.123472	-0.324222	0.609638	1.17833	1.35519	0.750698	1.1013
Rell2	5	0.458634	-1.09653	0.328368	0.309527	0.865114	0.735424	-0.870659	-1.15817	2.06445	0.738672	1.08277	0.0812772	1.64637	1.43562	1.23053	1.92144
Mcrs1	5	0.695684	0.220161	-0.434958	-0.480887	1.41402	0.636541	-0.749689	-1.48383	1.3265	0.532516	1.40162	-0.222918	1.54094	1.87748	0.707648	1.80002
Rpl32	5	1.26491	-0.291263	-0.211059	-0.762589	0.785365	1.04489	-1.33916	-0.963666	1.83826	0.17458	0.887327	-0.400739	1.61249	1.20857	1.26887	1.28683
Ndufs1	5	0.087	0.104872	-0.702611	0.51074	-0.308269	0.0236143	0.0819848	-0.459101	1.97679	-0.36516	1.03262	0.312751	2.52891	1.84199	1.15424	1.85414
Pdik1l	5	0.182367	0.0177979	-0.0610472	-0.139117	-1.1868	0.681332	-0.508401	-0.209842	1.36874	0.10012	0.286043	0.442098	2.73447	1.49473	1.92372	1.26209
Zscan29	5	0.612912	0.512724	-0.427276	-0.698359	-0.327611	0.0186688	-0.945143	0.011876	2.0515	-0.0686395	0.393758	0.00708614	2.8267	0.999564	1.34168	0.866149
Armc10	5	-0.557085	-0.225082	0.580556	0.201611	0.350089	0.373599	-1.42639	-0.751935	1.9216	0.112749	0.544809	-0.341564	2.35123	1.50109	0.5872	1.3666
Syt13	5	-0.658657	-0.0889061	0.0709064	0.676657	-0.546785	-0.535184	-0.753581	-0.586483	2.31815	0.269491	0.690206	-0.273963	2.44963	0.633778	0.79451	1.27308
Usp1	5	0.492089	0.379406	-0.780694	-0.0908008	-0.364058	1.11799	-0.44193	-1.15929	0.755186	0.617301	0.604696	0.119662	2.97293	1.57825	1.25654	0.877614
Cdkn2aipnl	5	0.381963	0.212471	-0.253567	-0.340868	-0.0194991	0.458676	-0.865413	-1.00919	1.28627	1.07663	0.724963	-0.714098	2.31133	1.59362	1.92519	0.985004
Nadk	5	0.564334	0.277033	-0.757212	-0.0841546	0.0841104	0.299229	-0.570837	-1.5599	1.68794	0.724985	0.885242	-0.150312	2.2982	1.50322	1.56262	0.693159
Akirin1	5	0.684513	0.648885	-0.394063	-0.939335	0.101446	0.370998	-0.465036	-1.38163	1.66871	0.718882	0.344347	-0.178902	2.56782	1.17413	1.43559	0.331126
Yy1	5	-0.319971	0.38628	-0.715809	0.6495	-0.245765	-0.0158423	-0.804482	-1.22991	1.85308	0.44872	-0.48913	0.361337	2.05899	1.22659	1.72115	1.03593
Prkag2	5	-0.170339	0.00418	-0.507127	0.673286	-0.687248	-0.737369	-0.954295	-1.7807	1.07667	0.488351	0.383913	0.072756	2.31532	0.874977	1.178	0.826085
Rcn1	5	0.0250265	0.0489172	0.0777191	-0.151663	-0.288878	-0.0162727	-0.81107	-0.304886	2.16732	0.622872	0.750923	0.957043	2.14106	2.01161	1.87664	1.6107
Wdr82	5	0.421763	-0.156989	0.147275	-0.412049	-0.656317	-0.166175	-0.96007	-0.782303	2.21694	0.924814	0.591641	0.758813	2.05938	1.59611	1.35055	1.1999
Gramd4	5	-0.386702	0.191934	0.0591	0.135668	-0.610181	-0.0619336	-0.216034	-0.702755	2.03578	0.537909	0.250857	0.489064	2.48591	2.08589	1.45855	1.23867
Ampd1	5	-0.233529	-0.527854	0.259411	0.501972	-0.412292	-0.130143	-1.08935	-0.584436	1.2205	0.285764	0.280558	0.717072	2.28905	2.06113	1.05732	1.84923
Bcat2	5	0.405284	-0.763132	0.132355	0.225493	0.440235	0.332121	-1.30669	-0.664968	1.42007	0.54357	0.20824	-0.299482	2.07139	2.26844	1.22294	1.42053
Ttc7	5	0.87822	-0.271985	-0.127429	-0.478806	-0.0375326	0.742688	-1.24148	-0.886542	1.25696	0.638461	0.0237051	-0.0496155	2.27423	2.00862	1.42759	0.995642
Sit1	5	-0.387825	0.878669	0.392449	-0.883292	-0.112294	-0.287349	-1.22519	-0.57859	2.19274	0.591758	-0.00195809	-0.332968	1.95259	1.44198	1.20342	0.745449
Chtop	5	-0.169043	0.494681	0.764193	-1.08983	-0.24833	-0.368596	-1.13637	-1.66763	1.49052	0.14871	0.0109514	-0.14549	1.76451	1.32293	1.32813	0.638771
Hmgcs1	5	-0.142445	0.281813	0.503043	-0.642412	-0.0888224	-0.847632	-1.01059	-1.37971	1.24016	-0.208479	0.0962125	-0.717373	1.81164	1.89529	0.939382	1.10641
Me2	5	-0.28045	0.544196	0.471188	-0.734934	-0.519389	0.223111	-1.71726	-0.901588	0.705591	0.889924	0.277766	-0.214023	1.5018	2.21682	1.20834	1.0694
Galnt10	5	-0.102972	0.251608	0.0616169	-0.210253	-0.647445	-0.0765595	-1.68662	-1.13977	1.1984	0.575855	0.367659	-0.110312	1.49591	1.96102	1.46815	1.22248
Pdha1	5	-0.341748	0.285447	0.194575	-0.138274	-0.180062	-0.706538	-1.93674	-1.34135	0.99424	0.423479	0.103	-0.325811	1.48784	1.64889	1.09181	1.28808
Mrpl58	5	0.755421	0.542375	-0.554145	-0.743651	-0.177914	0.22317	-1.06931	-1.09658	1.80992	0.336352	1.49141	-0.509733	1.90639	1.64805	0.328095	0.669509
Acvrl1	5	0.817993	-0.20405	0.173378	-0.787322	-1.00466	-0.775	-1.40163	-1.40987	0.959155	0.491065	1.19434	0.104293	1.71519	1.05719	0.637701	1.22465
Sbk1	5	1.51028	-0.423411	-0.254025	-0.832844	-0.0946875	0.349708	-0.956251	-1.49536	1.20331	0.553646	0.228066	0.585206	2.09924	1.48639	1.14865	0.746741
Sh3bp5	5	1.3718	0.0815769	-0.921056	-0.53232	-0.915277	-0.470887	-1.36187	-1.65792	1.04817	0.335092	0.142741	0.34063	1.53034	1.36121	0.749047	0.633946
Prune1	5	1.07552	0.564099	-0.415302	-1.22431	0.598841	-0.129864	-0.689924	-0.691307	0.875176	2.34343	0.650351	1.0188	1.99966	1.29819	0.962278	1.42392
Abhd13	5	0.604346	0.113009	1.05381	-1.77116	0.0508078	-0.18563	0.143434	-0.923302	0.622997	2.00236	1.02606	1.4377	1.59216	1.01616	1.78475	0.876895
Fem1a	5	0.912979	0.195468	0.642247	-1.75069	-0.514272	0.0159316	-0.175387	-1.11453	0.549547	0.562126	-0.0196729	0.859494	2.35674	1.01747	1.37312	1.30101
Ubac2	5	0.595789	0.357146	0.332439	-1.28537	0.727194	0.668203	-0.340384	-1.57658	1.71763	0.815728	0.921536	0.991273	1.81347	1.54465	1.88084	0.258611
Sp2	5	0.448991	0.921147	-0.0102888	-1.35985	0.327984	0.417396	-0.270373	-1.35512	1.88304	0.929661	1.11905	0.466329	1.86934	1.67431	1.24729	1.46522
Ing1	5	0.476549	0.880369	-0.0627547	-1.29416	0.21128	0.478844	-0.76641	-1.89332	1.77572	1.23688	0.560083	0.636742	1.2593	0.714555	1.50472	0.937704
Hp1bp3	5	-0.149131	0.850549	0.302424	-1.00384	-0.0828013	0.808807	-1.34026	-1.04794	2.07709	1.03829	0.317833	0.540823	1.70654	1.41141	1.40154	0.70042
Vps4a	5	0.131409	0.277784	0.466074	-0.875268	-0.46168	0.752656	-1.40532	-1.47068	1.90478	1.01589	0.092155	0.400388	1.34299	0.427826	1.69025	1.05792
Irf2bp1	5	1.43656	-0.649412	0.115968	-0.903111	-0.0986505	0.610368	-0.369353	-1.29173	2.25453	1.0913	0.750419	0.351672	1.66664	0.310905	1.49304	1.17338
9130221H12Rik	5	0.794047	-0.907351	0.150025	-0.0367208	0.118096	0.272678	-0.739801	-2.28921	1.03997	0.833483	0.0869429	0.681834	1.73831	0.828882	1.12733	1.43759
Hnrnpk	5	0.870653	0.641528	0.13512	-1.6473	0.746457	0.132468	-0.0605165	-0.877016	1.13377	1.00407	0.397975	-0.175738	2.34883	1.76194	1.53911	1.25507
Yeats4	5	0.905039	0.535013	-0.175117	-1.26494	0.00228975	0.549936	-0.504477	-0.85149	0.970594	0.554453	0.756956	-0.437884	2.14248	1.88442	1.75359	1.40863
Vdac1	5	1.01287	0.524435	-0.0192541	-1.51805	0.690482	0.320511	-0.553833	-1.19505	0.830585	0.620243	-0.303614	-0.783127	2.09831	1.68548	1.0881	0.785353
Atp5a1	5	0.88838	0.0857519	-0.2759	-0.698232	0.299295	0.556009	-0.391099	-0.728101	1.8641	0.332282	0.524596	-1.07985	2.35246	1.72508	1.21038	1.18768
Eno1	5	0.928081	0.220593	0.118014	-1.26669	-0.0548996	0.911907	-0.304036	-0.570853	1.25047	0.126127	-0.131058	-0.864258	2.8648	1.45333	0.678329	0.464627
Gm20033	5	0.471341	-0.324654	0.828465	-0.975153	-0.269451	0.309234	0.485447	-1.76061	0.653658	0.877747	-1.29696	-0.358254	1.56516	1.25584	0.73951	1.70374
Mybl1	5	0.371699	-0.497653	0.0677471	0.0582075	-0.214545	0.171289	-0.429571	-1.52859	-0.438467	1.29411	-0.660368	-0.836056	2.05843	1.0613	1.88777	0.853191
Eldr	5	-0.0530093	0.920251	1.10487	-1.97211	0.335656	0.839132	-0.348151	-0.112951	0.268917	0.394771	1.39048	-0.124247	2.13479	1.67759	1.30343	1.47279
Rala	5	0.689997	1.02181	0.692734	-2.40454	0.179479	0.934479	-0.728958	-0.925043	0.862269	0.389894	0.887234	-0.0917999	1.44214	1.12235	1.16376	0.975763
Zcchc24	5	1.10102	-0.595857	0.980145	-1.48531	-0.0585923	0.156431	-1.20828	-0.519135	0.815292	0.468817	0.919548	-0.59736	0.409023	1.79372	1.48419	1.60225
Usp27x	5	1.2339	0.554983	0.566473	-2.35536	-0.743737	-0.704406	-0.352604	-0.596395	0.295988	0.39334	0.0122069	-0.613532	1.32398	1.62904	0.835825	0.552733
Art4	5	0.715367	0.534255	0.0856466	-1.33527	-0.757527	0.0543245	-1.92507	-0.874128	-0.721007	0.530221	0.551448	0.242	0.926146	1.38443	1.32952	1.39461
Pip4k2b	5	0.244223	1.03214	0.686809	-1.96317	-0.86789	0.230774	-1.0042	-1.82372	-0.0556362	0.102813	-0.105824	-0.148216	1.19368	0.758281	0.65389	1.39313
Selenoi	5	-0.236376	-0.0682222	-0.376207	0.680805	-0.591196	0.268376	0.467915	-0.473989	0.911152	1.21919	-0.0697254	-0.255072	2.90005	1.82892	1.52478	1.54115
Slc35a3	5	-0.622361	0.628185	-0.0258648	0.0200403	-0.37751	0.333143	-0.0775449	-0.18874	1.05963	0.574563	0.461959	-0.212288	3.50527	1.08502	1.68569	0.409995
Cenpi	5	0.134097	0.217734	-0.303991	-0.0478397	0.482303	1.15283	-0.606124	0.864925	0.331554	0.360986	0.0984838	-0.532219	3.05255	2.26791	1.59316	0.946734
Stmn1	5	0.643034	0.0859777	-0.0839093	-0.645102	0.327882	1.26096	-0.839517	0.0168521	0.292936	0.776481	0.45365	-0.521903	2.97473	2.04478	1.36868	0.897221
Wdr62	5	0.589704	-0.0712277	-0.492907	-0.0255699	-0.112002	1.17821	0.141559	0.429872	0.311844	0.25125	0.40355	-0.416606	3.26967	2.33079	0.960921	1.20091
Spc24	5	0.126515	-0.206762	-0.344097	0.424344	-0.264441	0.619371	-0.334553	0.341122	-0.346972	0.138159	-0.0595568	-0.425777	3.16331	2.11049	1.19938	0.926983
Polh	5	-0.0533947	-0.58194	-0.0716362	0.70697	-0.949935	0.687	-0.264838	0.734518	0.0842877	0.187871	0.316172	-0.126027	2.74702	2.48089	1.33815	0.381815
Ncapg2	5	0.102776	-0.286616	0.0764903	0.107349	-0.546954	0.663894	-0.635551	1.31516	-0.0405031	0.523159	0.119821	-0.696989	3.28221	1.59841	0.76204	0.554069
Fah	5	-0.539303	-0.347837	0.731229	0.155912	0.210113	1.02176	-0.869575	-0.537524	-0.276591	0.0515071	0.235546	0.029348	2.53708	1.81527	2.11573	0.912788
4930579G24Rik	5	-0.284862	0.0897048	-0.0486757	0.243833	-0.0211434	0.881344	-0.728324	-0.51111	0.602799	-0.227948	-0.548398	-0.00896943	3.03843	2.15624	0.811429	0.375175
Kifc5b	5	0.655417	0.12358	0.287468	-1.06646	-0.132504	0.908084	-1.48802	-0.0217456	0.744019	0.26377	0.0428962	-0.50999	2.39067	2.02717	0.923694	1.06036
Lrr1	5	0.911285	0.200802	-0.1795	-0.932587	-0.836433	1.08432	-1.53484	0.226978	0.532592	0.740604	-0.313784	-0.813389	2.31794	1.33568	0.368259	1.0737
Rad51ap1	5	0.897466	-0.645329	-0.271999	0.0198616	-0.137709	1.04477	-1.33554	0.220296	-0.309797	0.422554	0.131159	-1.13884	2.53909	1.67295	0.856606	0.77156
Cks1b	5	0.50636	0.051622	-0.0398338	-0.518149	-0.156956	0.616325	-1.06427	-0.206677	-0.490775	0.387759	0.310883	-1.32133	2.63895	1.65008	0.993123	1.1095
Kntc1	5	0.684711	0.0490666	-0.0762488	-0.657529	-0.688375	0.97958	-0.894538	0.69814	-0.157438	0.324434	-0.382607	-1.17458	2.77207	1.63459	0.361312	0.412209
Tcf19	5	0.905928	-0.097417	-0.14593	-0.66258	-0.146955	1.47043	-0.815173	-0.0205401	-0.443009	-0.288079	-0.560234	-1.60075	2.28632	1.46157	0.521084	0.692028
2610318N02Rik	5	0.251142	1.04931	-0.0980824	-1.20237	0.214408	0.563453	-0.458375	0.043587	0.673488	0.466195	-0.972714	-0.590259	2.66629	1.97198	0.745264	0.787618
Anp32e	5	0.479422	1.3553	-0.196377	-1.63835	0.0920691	0.471152	0.23798	-0.453495	-0.144963	-0.00441636	-0.232665	-0.611416	2.80566	1.48915	0.486215	0.573455
Cenpm	5	0.670887	0.87142	-0.408005	-1.1343	-0.0541542	0.61195	-0.945692	0.0175222	0.358031	0.123582	-0.161934	-1.58133	2.22899	1.37621	1.29529	0.995695
Nucks1	5	0.057295	0.720047	0.372499	-1.14984	-0.888269	0.161748	-0.988684	-0.0367917	-0.573688	0.0297214	-0.262116	-1.61273	2.38797	1.21658	0.499476	0.914716
Coro2a	5	-0.585962	0.454362	0.351128	-0.219528	-0.309369	-0.361409	-0.587905	0.48769	0.0992381	0.601325	0.241239	0.583662	2.60658	2.1358	1.71859	1.88959
Myo6	5	-0.631133	0.151992	0.011437	0.467703	-0.290066	-0.000525806	-0.665821	0.0185921	0.820063	0.424787	0.427152	0.113023	2.8254	2.53577	1.13339	1.34083
Drc1	5	0.0441278	0.091513	-0.0855291	-0.0501116	-0.224656	-0.291582	-0.456844	-0.22927	0.295819	0.173067	0.0924836	-0.149435	2.94946	2.1111	1.60275	1.4291
Dennd2c	5	-0.203447	0.432941	-0.0210365	-0.208458	-0.447516	-0.474612	-0.851358	-0.317657	0.45147	0.294194	-0.0952086	0.526899	2.30982	2.54734	1.29992	1.48927
Pxylp1	5	-0.967393	0.445786	0.67068	-0.149074	-0.394093	-0.486106	0.47912	-0.782361	0.368215	0.339208	0.625521	0.149165	2.36147	2.56304	0.703219	1.52517
Dhx9	5	0.302657	0.0941017	0.110815	-0.507574	-1.42169	-1.10106	0.622259	0.0715128	0.44193	0.571376	-0.207581	0.138721	2.68585	1.76329	0.794458	1.17442
Ski	5	-0.833262	0.51319	0.0760812	0.243991	-1.51121	-0.993275	-0.0619382	-0.957923	-0.387695	0.239085	-0.492731	0.065002	2.22726	1.6331	0.692752	1.17872
Ccnd3	5	-0.0610539	0.368747	-0.118605	-0.189088	-0.581615	-0.28347	-1.19601	-0.756851	1.10056	0.249242	-0.240811	0.0564445	2.6269	1.83934	0.851266	1.24625
Prkar1b	5	-0.0821808	-0.0610678	-0.0882428	0.231491	-0.223599	-0.381367	-1.21539	-0.425564	0.416965	0.470635	-0.364577	-0.0154115	2.98363	1.929	0.476569	1.03287
Ncbp3	5	-0.48671	0.407541	-0.31914	0.398309	-0.554772	-0.561484	-0.0190559	-0.965576	0.545913	0.204472	0.244669	-0.43415	2.73072	1.89455	1.162	1.31535
Rcan3	5	-0.423965	-0.0881007	0.505362	0.00670364	-0.795021	-0.137943	-0.565815	-1.2547	0.459417	0.422386	0.192763	-0.449939	2.98474	1.56012	0.409805	0.845036
Nrarp	5	-0.244297	0.101341	-0.764346	0.907303	-0.193948	0.0320771	-1.15701	-1.0023	0.549139	-0.490427	0.474534	-0.96619	2.70056	1.38036	0.467465	0.62302
Pik3r5	5	-0.235384	0.213068	0.0490263	-0.0267106	-1.13951	-0.55995	-1.23641	-0.826705	0.668962	0.0963438	-0.0943949	0.224561	1.72911	1.85275	1.66341	1.52221
Sema4a	5	-0.825135	0.117813	0.192349	0.514972	-0.862309	-0.653225	-1.23518	-1.45999	0.545485	-0.219816	-0.386599	-0.528053	1.69701	1.7368	0.917233	1.30763
Lta4h	5	-0.39822	0.52097	-0.0728248	-0.0499243	-0.258654	-0.295611	-1.7794	-1.5146	0.219439	-0.100499	-0.159444	-0.625069	1.91566	1.34658	1.30273	1.17794
Rasip1	5	0.0764765	-0.202472	-0.37989	0.505885	-0.253606	-0.62513	-1.76416	-1.16456	-0.225611	-0.0111855	-0.0309852	-0.679483	2.0157	1.67519	1.25146	0.865761
Bloc1s4	5	1.06414	-0.285309	0.00251781	-0.781344	0.648172	-0.280964	-0.771457	-1.47962	0.0699653	-0.731379	0.156355	-0.378429	2.11081	1.70809	0.807118	1.34178
Sumo3	5	0.843573	0.0972749	-0.0745976	-0.866251	-0.262611	-0.107664	-0.934065	-1.48725	0.482319	-0.219071	-0.993366	-0.787727	2.36785	0.891743	0.501195	1.36326
Sumf2	5	0.368131	0.773387	-0.695161	-0.446357	-0.212118	-0.392459	-1.9054	-0.924572	0.820976	-0.339686	-0.449171	0.0156134	1.48494	1.77559	0.281752	1.63436
Crip2	5	1.21901	-0.574589	-0.489149	-0.155272	-0.440005	-0.950035	-1.13366	-0.404916	0.196616	-0.110742	-0.455532	-0.593206	1.57743	2.35336	0.236381	1.36001
Eri2	5	-1.73152	1.26279	-0.114202	0.582928	-0.864984	-0.0519173	-0.951714	-0.144744	-0.0604356	0.585099	-0.724552	-0.920103	2.09034	1.34349	0.541555	0.560712
Cyp51	5	-0.934412	0.514436	0.0196265	0.400349	-0.383	-0.523094	-0.094442	-0.477706	-0.281073	-1.3747	-1.24605	-1.05453	1.99762	1.91309	0.547069	0.682913
Klf11	5	0.128265	-0.893625	-0.649306	1.41467	-1.37053	-1.21564	-1.08388	-0.480228	0.250203	0.0346583	-0.54993	-0.370136	1.87697	1.55907	0.679122	-0.390892
Atp13a3	5	-1.50839	-0.00217949	0.128304	1.38226	-1.95386	-1.21776	-0.49501	-0.147435	-0.181931	-0.483031	-0.872999	-0.782535	1.50852	1.2004	0.37321	0.411644
Adgre5	5	-0.604287	-0.0479802	-0.117748	0.770015	-0.863961	-0.613668	-2.13674	-1.19011	0.623179	-0.192406	-1.18397	-0.488928	0.919488	1.72365	0.630689	0.924094
Efr3a	5	-1.17664	-0.336869	-0.0617245	1.57523	-1.20605	-0.901834	-1.27211	-1.36937	0.661026	0.0591142	-0.44941	-0.238853	1.56462	1.28284	0.71513	0.129243
Mtmr1	5	-1.05935	-0.507737	0.00298425	1.5641	-0.940321	-0.910333	-2.05847	-1.3047	0.103947	-0.0581965	-0.861303	0.151233	1.46009	0.814357	-0.304795	0.704245
Sc5d	5	-0.233994	-0.638574	0.839615	0.0329522	-0.148744	-0.966926	-0.670644	-0.384657	0.413354	-0.123511	-0.508437	-0.47754	2.31823	2.09455	1.35411	0.972804
Chek2	5	0.204603	-1.03574	0.841905	-0.0107681	-1.14459	0.299176	-0.715582	-0.410667	0.0728694	0.026081	-0.019069	-0.782844	1.97434	2.39919	1.14659	0.415841
Eme1	5	0.444009	-0.83015	0.842613	-0.456472	-0.576475	-0.106462	-1.78287	-0.464121	-0.169597	1.07753	0.379418	-0.779776	2.07658	1.38002	0.884891	1.0293
Gm15672	5	-0.367404	-0.732389	0.87219	0.227603	-0.708452	-1.40983	-1.59213	-0.848601	-0.457171	0.385983	0.0889062	0.297523	1.11138	1.22542	1.76428	1.24226
Mettl8	5	0.320462	-0.480424	0.696526	-0.536564	-1.88067	-1.42269	-1.60514	-0.883319	-0.467268	-0.448264	0.0502193	-0.318873	0.845654	1.59849	0.796279	1.00665
Nedd4l	5	0.376945	-0.401818	0.319452	-0.294579	-1.06085	-1.23542	-2.42726	-1.67937	-0.196587	-0.28742	0.279389	0.0412676	0.699789	1.03608	1.36367	0.35451
Camkk1	5	-0.193092	1.2412	-0.315333	-0.732777	-0.911083	-0.709686	-0.542841	-1.04065	-0.0899699	-0.826812	-1.05633	-0.158657	2.30499	1.38849	0.905968	0.431097
Raver1	5	-0.0609144	1.02192	0.108084	-1.06909	-0.942414	-0.906393	0.178422	-1.38525	-0.324644	-0.686855	-0.762573	-0.510222	2.10867	1.68864	0.56956	0.346462
Uck2	5	1.03526	0.614808	-0.578495	-1.07157	-1.65783	-0.36283	-1.22325	-1.1842	-0.0267617	-0.383647	-0.26228	-0.970938	1.79587	1.25564	0.465577	0.592648
Prok1	5	-0.608133	-0.0360642	0.947642	-0.303445	-0.617246	-0.93241	-1.06494	-1.02633	-0.352612	-0.836725	-0.298998	-0.85622	2.29887	0.506693	0.0871537	1.76494
Pcyt2	5	0.38497	0.257312	0.8294	-1.47168	-0.491554	-1.11437	-1.85722	-1.60606	0.616046	-0.335485	-0.43757	-0.478084	0.601626	1.33719	0.243907	1.27073
1700025G04Rik	5	-0.114406	0.601536	0.492155	-0.979285	-0.880176	-1.06572	-1.73229	-1.69179	0.623526	-0.97853	-0.445016	-0.382792	1.38362	1.53946	0.342675	0.325477
Prkaa1	5	-0.991838	-0.111441	1.30778	-0.204505	-1.29915	-1.27052	-1.34611	-1.22053	1.83406	-0.395294	-0.221654	-0.342393	0.7399	1.03685	0.696657	0.148031
Tasp1	5	-0.986514	0.379442	0.221589	0.385483	-1.17697	-1.67792	-1.57463	-1.23854	0.837846	-0.5286	-0.31962	-0.620787	1.79788	0.955558	0.644347	-0.140304
Eif3e	5	-0.285304	0.117237	-0.135387	0.303454	-0.393861	-0.343317	-1.9049	-2.17142	1.68178	0.080783	0.0275704	-1.03648	1.01223	1.04739	0.534753	-0.0378126
Ndrg3	5	0.0586412	0.642181	-0.273485	-0.427337	-1.13805	-0.751445	-1.92794	-2.24418	0.91876	-0.334118	-0.63248	0.375418	0.799153	1.02316	0.593573	0.765674
Gata1	5	0.0850821	-0.0961426	-0.162366	0.173426	-1.49412	-1.02137	-1.41189	-2.10027	0.56197	-0.472543	-0.643254	-0.524557	1.74027	1.13003	0.491984	0.408259
Tlk1	5	-0.641722	0.0968899	-0.307463	0.852296	-1.39049	-1.56392	-1.52709	-2.19659	0.444025	0.413807	0.174285	-0.24573	0.840479	0.428533	1.20891	0.220025
Foxp1	5	0.947447	-0.368804	-0.359584	-0.219058	-1.29123	-0.984166	-1.29441	-1.71133	1.27307	0.473128	0.592587	0.430518	0.0878444	1.08745	1.37206	1.08323
Rhobtb2	5	1.13497	-0.0972091	-0.325146	-0.712612	-0.924079	-0.679452	-1.74628	-1.97516	0.548239	0.628155	-0.474709	0.00297099	-0.262158	1.26485	1.23819	0.913601
Id3	5	0.441542	0.280352	-0.595456	-0.126439	-0.745443	-1.16217	-2.69816	-0.960534	0.909003	0.344968	0.673023	0.164766	0.561584	0.126711	0.860356	1.33114
Arhgef4	5	-0.342435	0.708138	0.0529567	-0.41866	-0.926506	-0.489888	-2.03859	-1.84006	0.736011	-0.768962	-0.276457	1.26936	0.0568662	-0.0291089	0.960113	1.43043
Dag1	5	0.0866175	0.270102	0.210607	-0.567327	-1.79598	-0.131432	-0.999634	-2.54023	1.3612	0.657264	-0.253381	0.97823	-0.108576	0.0981869	0.78943	0.283505
Actn1	5	-0.112481	0.203418	-0.068716	-0.0222216	-0.9571	-0.313244	-2.25344	-2.1038	1.53245	0.432241	0.496748	0.483432	-1.06042	0.465523	0.306253	0.57515
Spns1	5	0.229176	0.518112	-0.800322	0.053034	-0.814171	-0.327842	-1.18731	-2.4278	2.37176	0.459256	-0.510218	-0.328425	-0.178668	0.070793	0.118505	0.291681
Foxo3	5	-0.602337	0.168662	-1.12926	1.56293	-0.686681	-0.206468	-2.55459	-1.4673	0.150046	0.635965	0.530834	0.0802484	-0.05929	0.505295	0.666583	0.681913
Syde1	5	-1.28816	0.605839	0.803422	-0.121106	-0.858068	-1.01017	-2.33101	-1.31966	0.59907	0.358769	0.425416	-0.0948934	0.0150824	0.919863	0.357238	1.37234
Zfp652	5	-1.61431	0.214105	0.413879	0.98633	-0.644008	-0.521519	-2.13366	-1.61668	0.787712	0.261021	-0.467902	-0.361041	-0.0675807	1.02203	0.377484	1.19034
Mettl17	5	0.672051	0.08882	0.430057	-1.19093	-2.01047	-0.0267645	-2.05233	-1.12934	1.49664	0.33134	0.137062	-0.21146	0.209713	-0.0529797	0.178286	1.08478
Bcl2l12	5	1.46537	-0.568754	0.619149	-1.51576	-1.54936	-0.826177	-1.62776	-0.518822	0.104513	-0.824304	0.0168705	-0.174701	1.09272	0.477607	-0.346816	1.4329
Hdac10	5	1.19423	0.188056	-0.260304	-1.12199	-0.833563	-0.617538	-1.72065	-2.19121	0.970564	-0.215308	-0.150462	-0.494268	0.757861	0.537803	0.584905	1.1101
Hsdl1	5	0.802477	0.160417	-0.133244	-0.82965	-0.756247	-0.41328	-1.86716	-2.68495	1.18314	0.447121	-0.375445	0.145454	0.667343	0.401883	0.544257	-0.0763051
Rexo4	5	1.07934	0.514903	0.367488	-1.96174	-0.837388	-0.55764	-1.25556	-1.9447	1.70161	-0.00672274	-0.307043	-0.169349	0.689204	-0.0587789	-0.112948	-0.708388
Bicd2	6	0.828606	0.682064	-0.610633	-0.900037	0.333468	0.989205	0.755505	1.50536	1.67755	2.37294	2.27177	1.13873	2.17634	2.19771	1.65851	2.15078
Nr1h4	6	0.55964	0.591961	-0.575801	-0.575801	0.429046	0.934529	0.589459	0.518176	2.79169	1.99969	2.51252	1.61921	2.06213	1.99111	1.38318	0.94972
Tbc1d25	6	0.886322	-0.60571	0.252243	-0.532855	0.276467	1.0522	0.712894	1.40817	2.80184	1.93609	0.844412	1.68782	2.32672	2.23547	2.0816	1.3057
Zfp553	6	1.09323	-0.175951	0.384427	-1.3017	0.64585	1.47461	0.944866	0.316416	2.59396	1.66781	1.22496	1.69852	2.08763	1.50594	2.38945	1.73675
Atg4d	6	0.529391	0.0895151	0.44155	-1.06046	0.472703	1.46465	0.56192	0.199347	2.966	1.97068	1.12974	1.61661	2.26923	1.79215	1.78854	1.41153
Thap11	6	0.955218	0.0513826	-0.189437	-0.817164	0.954251	1.02038	0.937695	0.102933	2.77833	1.80091	1.33196	1.51701	2.60885	1.67327	2.26378	1.01155
Crkl	6	0.564768	0.0625212	0.272345	-0.899633	0.607998	0.827804	0.475348	0.182292	2.5888	2.15545	1.24347	1.40125	2.3486	1.74234	2.51345	0.998035
Alkbh4	6	0.0129267	0.147082	0.0456762	-0.205685	0.277903	0.791864	0.90443	0.163747	2.99424	1.43131	1.79053	1.54006	2.27378	2.41384	1.65103	1.90647
Ddx46	6	-0.0146886	0.390641	0.15929	-0.535242	-0.339381	0.810954	0.334154	0.531101	2.97379	1.45129	1.18435	1.7053	2.10004	1.8621	1.81419	1.89543
Rgmb	6	0.483244	-0.0389207	0.239179	-0.683503	0.297149	0.261275	0.612906	0.647642	2.98487	2.17613	1.46507	1.55666	2.2657	2.17318	1.33416	1.22363
Abracl	6	-0.259175	0.0215092	-0.331826	0.569492	1.38189	1.69334	0.279971	0.284107	2.92776	1.80577	1.35945	1.21497	2.66208	1.82188	2.09269	1.48187
Cmpk1	6	-0.0117066	0.383489	-0.108006	-0.263777	1.78492	1.23287	0.405582	-0.0888952	2.61608	1.71597	1.23417	1.08192	2.85998	1.78208	2.1467	1.5793
Atg101	6	-0.0781678	0.0776424	-0.468133	0.468658	1.52221	1.49735	0.243238	0.465246	2.59784	1.07085	1.94305	0.706183	2.5287	2.21706	2.16414	2.00568
Snap23	6	0.313742	-0.237656	-0.552297	0.476212	1.02868	0.760481	0.217235	-0.16108	2.83533	1.09974	1.82115	1.37302	2.19722	2.34673	1.86051	1.38975
Actr1a	6	0.870649	0.132818	-0.144982	-0.858485	1.39393	1.69177	0.680375	0.148751	2.49211	1.75968	1.38327	1.61471	2.55618	2.14327	2.14086	1.71589
Epn1	6	1.03822	0.221517	-0.145996	-1.11374	1.16635	1.79591	0.856889	0.430716	2.70084	1.73298	1.33559	1.23988	2.43028	1.9761	2.10579	1.74671
Cuta	6	0.920339	0.44919	-0.837592	-0.531937	0.938811	1.79458	0.615159	0.287686	2.3594	1.46553	1.71922	1.11115	2.57654	2.13067	2.23618	1.51082
Rp9	6	1.3325	0.147635	-0.616058	-0.864077	1.38304	1.95276	0.54345	0.200456	2.41988	1.51714	1.22183	1.0686	2.27053	1.91373	2.21105	1.46272
Atp13a2	6	1.32816	-0.608037	-0.508002	-0.212122	1.25877	1.45699	0.00426067	0.363967	2.2804	1.71794	1.89121	1.43004	2.29387	1.85774	2.0299	1.80182
Gps2	6	1.08502	-0.219994	-0.374663	-0.490367	0.679987	1.54846	-0.0479938	-0.0655936	2.47928	1.65196	1.6117	1.95	1.8286	1.74097	2.24315	1.38566
Nyap1	6	0.556032	-0.224596	0.236676	-0.568112	1.31542	1.55064	-0.182044	0.0761199	2.46889	0.949212	1.42855	1.59777	2.42809	2.20499	2.02139	1.72776
Fig4	6	0.701166	-0.0801559	0.22743	-0.84844	0.470862	1.14104	0.0833987	0.0540652	2.36024	1.43198	1.52192	1.63814	2.52096	1.96556	2.01381	1.8827
Grk6	6	0.465818	0.189303	-0.180024	-0.475097	0.715344	1.3402	0.0752658	-0.302824	2.19316	1.71906	1.26045	1.57453	2.73286	2.1853	1.75668	1.69002
Sys1	6	0.723508	-0.270492	-0.11083	-0.342186	1.11512	1.41175	0.43343	0.34448	3.12631	1.34452	1.78066	1.25408	2.32421	2.37009	1.84723	1.38046
Rftn1	6	0.844313	0.255117	-0.300404	-0.799026	1.49785	1.23138	0.370245	0.169891	2.84146	1.77036	1.49592	1.12452	2.3615	2.1036	1.84001	1.6869
Rpl24	6	0.905374	-0.13957	-0.111654	-0.65415	1.40978	1.59627	0.00444997	0.0962733	3.05388	1.45054	1.73715	0.920649	2.06013	1.81133	1.62324	1.60358
Atp5c1	6	0.486402	-0.169163	0.0536657	-0.370904	1.58302	1.30374	0.125912	0.214327	2.81364	1.30553	2.00803	0.687722	2.68388	1.72479	1.82268	1.70033
Btf3	6	0.853794	0.259572	-0.419403	-0.693963	1.23583	1.14164	0.0489055	0.0446109	2.67663	1.37752	1.17409	0.349434	2.40874	2.14309	1.88945	1.40542
Por	6	0.993373	0.317363	-0.913631	-0.397105	0.995953	0.909904	0.265715	-0.256968	2.88302	1.42452	1.53852	0.664574	2.3736	1.80353	1.41403	1.09755
Ifitm3	6	0.715858	-0.210227	-0.0251252	-0.480506	0.518614	0.672077	0.0337669	0.0268473	2.75874	1.51412	1.24682	0.921799	2.73221	2.11238	1.59445	1.10969
Twf2	6	0.438799	0.0342635	-0.0644383	-0.408624	0.710929	0.822468	-0.449102	0.0910233	3.14402	1.39993	1.43551	0.977878	2.18552	1.72952	1.82109	1.28309
Eef2	6	0.720342	-0.277748	-0.176994	-0.265601	0.972539	1.12832	-0.1164	-0.350484	2.86735	1.36937	1.06994	0.953073	2.37754	1.9951	1.76481	1.36622
Eif3m	6	0.412897	-0.170005	-0.0543668	-0.188525	1.00914	0.994943	-0.298373	-0.602183	2.67608	1.4258	1.3418	0.563796	2.21531	1.98969	1.64005	1.67955
Cdadc1	6	0.421619	-0.130012	0.617376	-0.908983	1.25544	1.52705	0.068313	0.443869	1.86736	1.42542	2.36445	1.51035	1.77996	2.96117	1.90693	1.35222
Bbs9	6	-0.280272	-0.472202	0.241326	0.511147	1.14316	1.90424	-0.0807195	0.0488759	1.95622	1.92325	2.48871	1.16961	1.59709	2.28025	2.23203	1.47933
Chmp5	6	0.183251	0.51258	-0.329715	-0.366115	0.995901	1.71373	0.222329	-0.15791	3.11258	1.963	1.5796	1.54592	2.15924	1.75277	1.43159	1.05841
Taf8	6	0.644711	0.0972108	-0.387635	-0.354287	0.987983	1.49538	0.605291	-0.204173	3.1095	2.10333	1.11534	2.00685	2.09781	1.59532	1.41398	1.47449
Tbxa2r	6	0.633364	-0.172923	-0.136975	-0.323466	0.747692	1.43518	0.936034	-0.193977	3.28898	2.18615	1.41905	1.52169	1.9314	1.71487	1.67521	0.970507
Retreg3	6	0.540963	0.24718	-0.167566	-0.620577	0.886665	1.1797	0.363699	-0.300266	3.10512	2.32872	1.45528	1.79614	1.5714	1.10567	1.81422	1.27303
Nsmce1	6	0.432061	-0.118714	-0.345725	0.032378	1.09252	1.61457	0.0615772	0.290909	3.28161	1.63799	2.10539	1.16806	1.98485	1.68512	1.90747	1.03888
Uqcrh	6	0.424681	-0.0458387	-0.284052	-0.0947907	1.59995	1.37585	0.00378871	-0.389451	3.00077	1.81788	2.06296	0.89619	1.61417	1.43448	1.87976	1.42885
Traf3ip3	6	0.576021	0.0667818	0.307009	-0.949812	1.24725	1.34111	-0.19362	0.0906121	3.09581	1.8255	1.71418	1.57301	1.45211	1.45482	1.90322	1.38497
Mindy1	6	0.603345	-0.392615	-0.0800802	-0.13065	1.10792	1.14081	0.10271	-0.238721	3.04938	2.30559	1.77761	1.38086	1.11083	1.81372	1.68318	1.57706
Ctdsp1	6	0.609375	0.446429	0.185686	-1.24149	1.17848	1.5886	0.0698994	-0.377959	2.11364	1.87488	1.63829	1.55241	1.85025	1.86729	2.1653	1.47085
Lsm14a	6	0.238567	0.648277	0.00982678	-0.896671	1.60207	1.52103	0.582742	-0.814779	2.47539	2.21974	1.46535	1.5559	1.64005	1.26926	1.95147	1.27184
Apbb1ip	6	-0.131927	0.631001	0.468894	-0.967969	1.03064	0.967872	0.159523	0.33998	2.73823	1.66682	1.85929	1.5693	1.68529	2.20593	2.23901	1.78136
Ppp1r9b	6	-0.0262612	0.676972	0.191508	-0.842218	0.802052	1.41667	0.292508	-0.159209	2.97009	1.75707	1.72131	1.79815	1.54434	1.73713	1.95642	1.72383
Sun2	6	0.0421902	0.452926	0.363456	-0.858572	0.431118	0.970644	-0.282945	-0.407757	2.38994	1.86261	1.61845	1.77563	1.5711	1.85511	2.03441	1.46498
Zfp729b	6	-0.432795	-0.309345	1.26302	-0.520884	1.0071	0.912693	1.07067	-0.626815	1.82946	2.24656	1.83823	1.6546	1.28389	1.03404	2.23033	2.11579
Col7a1	6	0.374578	-0.32579	0.483639	-0.532426	0.815491	0.948791	-0.109394	0.515321	1.64813	1.57733	2.77497	2.22852	1.54324	1.42208	1.61822	2.62044
Tcp11	6	0.38941	0.00996702	-0.44069	0.0413129	1.1665	0.388678	0.239281	0.877132	1.37961	0.77379	1.91417	1.33035	2.03043	1.44121	2.18579	3.43703
Acss2	6	0.329005	-0.0521857	-0.131753	-0.145066	0.988914	1.59905	-1.08771	0.0664974	1.0696	2.09191	1.15427	1.89852	1.72029	1.29215	1.67946	2.49473
Arl2bp	6	0.224453	-0.265103	0.278397	-0.237747	1.67452	1.57231	0.821815	0.153547	1.84576	1.41878	1.48318	1.60524	3.00111	2.66688	1.9876	2.05549
Hadh	6	-0.00489291	0.398544	0.135558	-0.52921	1.42561	1.1645	0.634037	0.891058	2.1072	1.70189	1.58799	1.10277	3.1753	2.47909	2.12695	2.08634
Ywhab	6	0.221868	0.334128	0.0486953	-0.604691	1.07618	1.49772	0.589806	0.551162	2.3597	1.71552	1.76766	1.05623	2.93925	2.41918	2.33939	1.46769
Ndfip2	6	-0.0740766	0.51461	0.0236414	-0.464175	1.16373	1.2485	0.872748	0.0907832	1.71012	1.35328	1.55766	1.13923	3.20071	2.66303	1.94245	1.76384
Dek	6	-0.0869515	0.611066	-0.24286	-0.281255	1.25763	2.03053	1.00722	0.397793	2.34773	1.71483	1.34632	1.16856	3.2343	2.31524	1.63793	1.67171
Rad21	6	0.191957	0.488542	-0.284836	-0.395664	1.13698	2.04819	0.60989	0.0312961	2.06336	1.5912	1.32551	0.998076	3.20261	1.97648	2.01341	1.50036
Kif22	6	0.574822	0.184416	-0.103505	-0.655733	1.33913	1.98604	0.797395	1.18144	1.83076	1.50439	1.54999	0.807877	3.2068	2.54095	2.09975	1.80384
Ccnf	6	0.961692	-0.0151743	-0.38648	-0.560037	0.868802	1.7097	0.626944	1.05851	1.59204	1.54526	1.62241	0.683684	3.25864	2.55521	1.61853	1.62228
Hmgb1	6	0.801041	0.430213	-0.237241	-0.994012	1.34749	2.05135	0.281092	0.87918	1.3525	1.15731	1.22075	0.909765	3.15503	2.29557	1.79646	1.70569
Melk	6	0.71483	-0.150643	0.61102	-1.17521	1.03015	1.71322	0.952444	0.928743	1.41611	1.22631	1.61738	0.90274	3.19545	2.62912	1.65086	1.30938
Dbf4	6	-0.111678	0.465628	-0.0877533	-0.266196	1.08578	2.04953	0.996615	0.756647	1.61296	1.07638	1.20812	0.398165	3.26536	2.45542	2.2679	1.59983
Upk1a	6	0.0261242	0.886512	-0.259544	-0.653092	1.12211	1.59945	0.937239	0.877393	1.49975	0.580407	0.87012	1.06294	2.97783	2.90677	2.16878	1.48956
Atp6v1a	6	0.575956	-0.216761	-0.467084	0.107889	1.52123	1.32592	1.14528	0.46012	2.0909	1.94643	1.42982	1.16791	3.25841	2.41754	2.11739	1.03246
Znhit2	6	0.253551	0.111119	-0.112559	-0.252111	1.23575	1.30431	0.919677	0.489614	2.93565	1.02936	1.29413	0.792248	3.18833	2.16477	1.78563	1.46458
Zfp207	6	0.419634	0.0059291	-0.414073	-0.0114902	0.88595	1.19553	1.3078	0.424346	2.67063	1.69226	0.49401	1.14282	3.26365	2.09171	1.74392	1.18227
Cdk2	6	0.960003	-0.0783874	-0.623762	-0.257853	0.645448	1.6137	0.29077	0.873291	2.48256	1.75755	0.929438	1.17333	2.77825	2.28819	1.66127	1.95016
Tfg	6	0.710476	0.520925	-0.851886	-0.379515	0.850296	1.39924	1.13565	0.46053	1.92211	2.20119	1.07978	0.635253	2.85324	2.40192	1.7374	1.95974
Caprin1	6	0.640661	0.523474	-0.888703	-0.275432	0.740792	1.35842	1.23509	0.209889	2.65817	1.84626	1.08043	0.664499	2.74069	2.16465	1.78791	1.47165
Nectin1	6	1.16072	0.0106057	0.0396152	-1.21094	1.23909	0.963509	1.39639	1.29435	1.67723	1.41792	0.591162	1.04131	3.00041	2.02687	1.80181	2.37058
Ppia	6	0.945728	-0.330448	-0.235183	-0.380097	1.44425	1.67046	1.22595	0.325599	1.68182	1.44215	0.865704	0.146116	2.77373	2.46305	2.04491	2.07154
Itgam	6	1.23596	-0.422843	-0.246258	-0.56686	1.24228	1.51158	0.215099	0.748845	1.77327	1.48868	0.976004	0.976831	2.83433	2.18172	2.46421	1.6619
Smim7	6	1.45288	-0.224521	-0.150326	-1.07804	1.29897	1.35231	0.491796	0.650602	1.7225	1.14951	0.690627	0.319271	2.18565	2.27517	2.30968	2.10849
Pfdn1	6	0.564906	0.643433	0.119598	-1.32794	1.92916	1.41995	0.821287	0.787569	1.92715	1.43611	1.51915	0.923434	2.9627	2.29863	1.84631	1.79545
Dynll1	6	1.01966	0.681216	0.0824643	-1.78334	1.25619	0.996533	0.891928	0.732697	2.09653	1.8378	1.60043	1.35748	2.40556	2.14815	1.89559	1.1394
Naa38	6	1.36482	0.43575	-0.168725	-1.63184	0.914466	1.27908	0.610795	0.784937	2.08219	1.68527	1.53047	0.764962	2.45836	2.00128	1.96626	1.17606
Pcmt1	6	0.876827	0.398211	-0.270557	-1.00448	0.692715	1.20694	1.48675	0.759837	2.17525	1.39275	1.53483	0.555716	3.00853	1.89705	2.33755	1.58833
Cisd1	6	1.31171	0.392829	-0.368259	-1.33628	1.02485	0.946422	0.771436	0.534553	2.28913	1.48659	1.28829	0.552328	2.63652	1.61145	1.5917	2.18306
Utp3	6	0.632134	0.41912	0.257905	-1.30916	1.47273	1.22507	0.992175	0.324292	2.57237	1.22911	1.02895	1.09954	2.57297	2.25736	1.8076	2.05062
Smarce1	6	0.519322	0.788995	0.0873079	-1.39562	1.00487	1.23594	0.806438	0.244038	2.50189	1.54036	1.59767	0.847583	2.28767	2.08289	2.06251	1.94358
Hras	6	0.639026	0.302507	0.218448	-1.15998	1.23137	1.02977	0.639871	0.164042	2.76339	1.4318	1.6109	0.892377	2.27789	1.7829	2.0753	2.18894
Hsd17b4	6	0.63308	0.174979	0.339094	-1.14715	1.05174	0.738649	0.689731	0.13838	2.67535	1.55962	1.84933	1.46843	2.27234	2.06628	2.07965	1.77068
Ube2m	6	0.169537	0.766517	0.514843	-1.4509	1.36209	0.752056	0.860707	0.0408939	2.33326	1.04819	1.57423	1.33601	2.49307	2.16677	1.86913	1.67522
Srp19	6	0.538674	0.269555	0.0819758	-0.890205	1.20014	1.52503	0.551072	-0.131127	2.12894	1.0001	1.89622	1.29203	2.7362	2.42136	1.98895	1.30913
Sdhb	6	0.823674	0.574309	0.14152	-1.5395	0.952034	1.18396	0.554321	0.561418	2.39659	1.33203	1.85406	0.99219	2.53151	2.16573	1.86704	1.33948
Tbca	6	0.587068	0.328992	0.329055	-1.24512	1.19512	1.20572	0.298416	0.0299775	2.5317	1.561	1.81906	1.03935	2.50377	2.1043	1.58276	1.59663
Rgs19	6	1.02947	0.166107	0.203108	-1.39868	0.944151	0.903575	0.196431	-0.186943	2.16802	1.2767	1.34919	1.20348	2.40275	1.9495	2.11286	1.37674
Lactb	6	0.445398	0.403918	0.341389	-1.19071	0.739571	1.11932	0.0394181	-0.286198	2.16093	1.40901	1.02189	0.725683	2.53897	1.90328	2.16981	1.59039
Nccrp1	6	0.510208	0.369318	0.535056	-1.41458	0.513149	0.893972	0.327028	-0.0921637	1.99118	1.00249	1.20414	0.978382	3.0492	1.98175	1.48955	1.32582
Ywhae	6	1.06422	0.459537	-0.0815363	-1.44222	1.03093	1.0657	0.911287	0.476966	2.06096	1.3444	1.21978	0.711864	2.99355	2.12864	1.77755	1.35687
Hnrnpa2b1	6	1.00446	0.538587	-0.106466	-1.43658	0.978735	0.853517	0.441912	0.454253	2.09716	1.44449	1.02457	0.581633	2.87273	1.99457	1.81144	1.5131
Tomm22	6	0.661278	0.680831	0.0638006	-1.40591	0.655542	0.867339	0.648843	-0.0306328	2.33631	1.30623	1.32964	0.626287	2.53831	2.09215	2.02701	1.25053
Mapk1ip1l	6	0.470369	0.680642	0.153632	-1.30464	0.256406	0.635608	0.750301	0.463418	2.42379	1.42701	0.979219	1.29172	2.8129	2.27525	1.58667	1.04325
Fbxl14	6	0.406802	0.684823	0.434122	-1.52575	1.05154	1.47266	0.681377	0.233161	1.47315	1.4129	0.973294	1.91261	2.71353	1.67312	2.54887	1.14883
C2cd2l	6	0.506634	0.42025	0.636047	-1.56293	1.19335	1.56512	0.253025	0.206948	1.96096	1.47869	0.512292	1.36495	2.26973	1.71751	2.57116	1.25307
Gm45606	6	0.164955	0.165837	0.706229	-1.03702	0.994625	0.758426	1.50212	0.114172	1.57072	0.992703	1.06885	0.823602	2.91629	2.29409	2.55848	1.45543
Gm2895	6	0.340786	0.192218	0.388969	-0.921972	0.548041	0.575899	0.53174	0.373343	2.11675	0.438912	1.23344	0.654784	2.73528	2.315	2.46845	1.48403
Trappc1	6	0.727683	0.318808	-0.644393	-0.402097	1.74701	1.30059	-0.186231	0.338924	1.6371	1.75163	1.84184	0.889694	2.9427	2.00996	1.69483	1.71222
Mocs2	6	0.693554	-0.198688	-0.238597	-0.256269	1.42184	1.25474	-0.183787	-0.292836	1.74567	1.75112	1.72596	0.750896	2.50405	2.03379	2.04903	1.96627
Nudt16l1	6	0.755286	0.217778	0.219148	-1.19221	1.38492	0.525321	0.333749	0.524132	2.58149	1.39666	1.33461	0.45652	2.3428	2.50879	1.39451	1.76601
Polb	6	0.765265	0.528527	-0.378503	-0.91529	1.07906	0.617312	0.276114	0.498449	2.19775	1.76076	1.23876	-0.385192	2.40407	2.21655	1.79041	1.45372
Pop7	6	0.147748	1.14847	-0.979573	-0.316647	1.2649	0.856832	0.801632	0.308592	1.73035	1.33459	1.64404	0.174641	2.69025	2.48271	2.09749	1.02592
Rragc	6	0.615839	0.577805	-0.57554	-0.618104	1.13629	0.656598	0.581716	-0.45157	1.9051	1.82049	1.30671	1.18871	2.70666	2.07742	1.78214	1.93472
Coro1c	6	0.183413	0.530773	0.0735178	-0.787703	1.02432	1.3565	0.579096	0.0860982	2.23062	1.88107	0.883923	0.663785	3.05844	2.33936	1.68458	1.267
Cmtm6	6	-0.0594052	0.442913	-0.223745	-0.159763	0.664353	1.27897	0.465249	-0.459553	2.04326	1.73549	0.804648	0.756174	2.93382	2.12483	1.95056	1.69467
Cbx3	6	-0.477775	0.778019	-0.059331	-0.240913	0.691473	1.43815	0.377326	-0.453639	2.40977	1.4578	1.30124	0.596908	3.01868	1.83089	1.30913	1.21528
Atf1	6	0.418347	0.493613	-0.290273	-0.621687	0.688894	1.10442	0.138544	-0.563733	2.4275	1.52507	1.61472	0.66368	2.77409	1.40225	1.59271	1.64174
Reep4	6	0.721763	0.269624	-0.346615	-0.644772	0.932067	1.6103	0.473559	0.514488	1.51348	1.03185	0.612896	0.735068	3.14067	2.47857	2.11691	1.72723
Ap1m1	6	0.836635	0.37393	-0.445155	-0.76541	0.751161	0.939564	0.178835	0.460809	1.7654	1.39624	0.933009	1.14292	3.06165	2.42682	1.79408	1.83071
Parvg	6	1.27392	0.37492	-0.811544	-0.837297	1.17218	1.3193	0.170088	0.198206	1.58037	1.21806	1.28877	1.28718	3.00007	1.9785	1.90003	1.3283
Ska2	6	0.411201	0.65716	-0.0961539	-0.972207	0.625988	1.06123	0.37621	0.938994	0.989021	1.20361	1.12217	0.805013	3.57136	1.67796	1.92279	1.9456
Ska1	6	0.433774	0.478247	-0.210025	-0.701996	1.26168	1.40995	0.0990945	0.600536	0.776166	1.32364	1.14976	0.185584	3.34379	2.31374	1.78433	1.41311
Rnf26	6	0.727483	0.364943	0.188654	-1.28108	1.07442	1.52516	0.309864	0.408833	0.911824	1.78887	0.911576	0.570383	3.14012	2.24889	1.6357	0.503857
Scn4b	6	0.286821	-0.0931226	0.228136	-0.421834	1.1356	0.446007	1.06817	1.0548	1.92762	1.5105	1.10189	1.90391	3.16089	2.56528	2.24937	1.83459
Crybg1	6	0.173447	-0.0116071	-0.184552	0.0227122	0.785831	0.63482	1.07017	0.773466	2.27168	1.50731	1.52211	1.62523	3.16779	2.48033	2.20428	1.88641
Plpp6	6	0.313146	0.132914	0.350087	-0.796147	0.911956	1.004	0.88052	0.178272	2.0855	1.72182	1.16448	1.64075	2.56145	2.78837	2.3106	1.69279
Aida	6	0.603049	0.409871	-0.00266224	-1.01026	0.586169	0.96892	1.28658	0.248206	2.39823	1.69072	1.03504	1.34097	2.7149	2.34291	2.11489	1.67152
Fam89b	6	0.737645	0.310609	-0.0715856	-0.976668	1.02225	1.09904	0.533291	0.383733	2.53628	1.47317	1.02993	1.44379	2.60164	2.54601	2.0033	1.6122
Myadm	6	0.476006	-0.00223343	0.262131	-0.735903	1.15876	1.28253	0.512614	0.958049	1.86832	1.89884	1.5806	1.52603	2.90343	2.6253	2.40406	1.84022
Napepld	6	0.96347	-0.122577	-0.334552	-0.506341	0.93349	1.08546	0.573765	0.837553	1.94821	2.1904	1.39386	1.4645	2.77846	2.55284	2.32432	1.51031
Prkag1	6	0.399236	0.0205407	-0.120644	-0.299133	1.35577	1.44042	0.575523	0.348911	2.24036	1.54256	1.5878	1.50726	2.96154	2.43531	2.26106	2.0069
Ino80c	6	0.450158	-0.174127	-0.203067	-0.0729641	1.36394	1.26788	0.385665	0.648886	2.18304	1.72379	1.86222	1.05515	2.71625	2.59106	2.4679	1.891
Degs1	6	0.503513	-0.0696051	-0.17875	-0.255158	1.18413	1.43465	0.941663	0.481105	2.20727	1.81281	1.2963	0.638754	2.81501	2.37224	2.68813	1.78967
Gpt	6	0.124186	0.13222	0.796009	-1.05241	0.865944	0.743885	0.793553	0.999522	1.99437	1.66704	1.21509	1.60282	2.60485	2.5191	2.51543	1.89876
1700097N02Rik	6	0.440055	0.00413871	0.495933	-0.940127	0.622436	1.14664	0.647337	1.08117	2.20297	1.38941	1.21767	1.49959	3.11543	2.45366	1.92755	1.79951
Tdrd3	6	-0.128244	0.228584	0.522482	-0.622822	1.12449	0.959415	-0.0215394	1.0698	2.05004	1.65564	0.954827	1.0226	3.08458	2.06337	2.50219	1.39019
Ppp3ca	6	0.52294	-0.0286211	0.184504	-0.678823	1.11931	0.870934	0.0943877	0.690361	2.02999	1.66373	1.90241	1.70993	2.40205	2.3171	2.47377	2.15101
Gm36995	6	0.298448	0.614518	0.214065	-1.12703	0.575852	0.489466	0.455792	0.749857	2.01197	1.56068	1.84656	1.96571	2.49206	1.93283	2.12752	2.19285
Arl4c	6	-0.169551	0.690244	0.22369	-0.744382	0.53911	1.01241	0.986649	0.193607	2.1384	1.51516	1.54994	1.68262	2.28311	2.47001	2.52287	2.05613
Cdkn1c	6	-0.00391941	0.548241	-0.00565264	-0.538669	0.275238	1.34225	0.0891611	0.501088	2.03156	1.77155	1.66876	1.23602	2.36285	2.44623	2.52974	1.68743
Thy1	6	-0.129997	0.559307	0.6014	-1.03071	1.1305	1.41511	0.0903439	0.581283	2.37294	1.84801	1.44448	1.2972	2.19736	2.39147	2.04499	2.11237
Ilvbl	6	-0.395591	0.833826	0.40047	-0.838706	1.0223	1.41852	0.0543631	0.672579	2.19267	1.38639	1.82889	1.20676	2.30141	2.10737	2.26101	2.33458
Rac1	6	-0.108955	0.466143	0.246485	-0.603672	1.04683	1.14458	0.41252	0.205563	2.30155	1.70566	1.43538	1.41438	2.80826	2.32243	2.24681	1.86541
Tmod3	6	0.140975	0.46275	0.313517	-0.917242	0.750573	0.798522	0.262533	0.229018	2.31433	1.70059	1.54175	1.20993	2.60154	2.4269	2.02282	1.73562
1810034E14Rik	6	0.143687	0.345147	0.427819	-0.916654	0.930908	1.33515	0.0825309	0.48913	2.61965	1.2706	1.40734	1.004	2.56024	1.90517	2.52496	1.6025
Nckap5	6	-0.183175	-0.16397	0.0643137	0.282831	0.993253	0.742306	0.271906	1.31216	1.96941	2.12287	1.6738	1.29064	2.71816	2.4629	2.33272	2.28122
Tbc1d2	6	-0.532691	0.436301	-0.187089	0.283479	0.978006	1.00595	0.658522	1.31138	1.68179	1.85413	1.33112	1.08655	3.19138	2.42441	2.47181	1.91941
Cdc14b	6	-0.0716414	0.120479	-0.469617	0.42078	0.382251	1.10204	0.930004	1.06562	1.63514	1.9883	1.36164	1.92461	2.87254	2.80938	2.21037	1.77352
Rcbtb1	6	-0.512939	-0.342998	0.521031	0.334907	0.112898	0.949168	0.9967	1.44126	1.88318	1.67757	1.15437	1.66761	3.03336	2.65148	2.02527	1.46092
Rcsd1	6	0.0110531	-0.127429	0.147123	-0.0307479	1.01721	1.19785	0.467989	0.968665	2.13964	1.50551	1.42411	1.50732	3.01936	2.76162	2.19504	2.09075
Vim	6	0.166381	-0.119763	0.0828137	-0.129431	1.08014	1.20695	0.49845	0.818974	2.16409	1.64017	1.50493	1.20597	3.03247	2.69972	2.25301	2.00108
1500009L16Rik	6	-0.0366967	0.263886	0.0455381	-0.272727	0.955547	1.13956	0.251974	0.820035	1.76425	1.15698	1.22482	1.13843	3.10924	2.7082	2.36272	1.84952
Nqo1	6	-0.0824749	-0.461156	0.0509451	0.492686	0.582711	0.909523	0.494664	0.720935	1.56338	1.53108	1.496	1.17688	3.00813	2.46701	2.52371	2.01119
Flt3l	6	-0.260134	-0.38264	0.628036	0.0147373	0.396538	0.759599	0.436464	0.397482	1.67976	1.30869	1.45853	1.35006	2.89472	2.56764	2.19268	2.0317
Lca5	6	-0.483141	-0.0315922	0.157158	0.357575	0.0720544	0.971615	0.0150184	1.31679	2.29976	1.53979	1.1507	1.2483	2.42792	2.64735	1.966	2.05469
Ifitm2	6	0.488173	0.168491	-0.0668187	-0.589845	0.538361	0.771461	0.753177	0.769731	2.39149	1.39222	1.40008	1.08859	3.13241	2.5689	1.91517	1.43319
Plp2	6	0.579737	-0.0635776	-0.173995	-0.342164	0.851755	1.10571	0.373825	0.593919	2.39039	1.37431	1.51287	1.04758	3.15178	2.59913	1.77958	1.12843
Ifitm1	6	0.208493	0.0727312	-0.124168	-0.157056	0.587197	0.275576	0.351108	0.493127	2.38443	1.25619	1.02724	0.985217	2.94721	2.58376	2.1178	0.924916
Stxbp6	6	0.667096	-0.311723	0.0619692	-0.417342	0.681689	0.607759	0.326075	0.712901	2.3539	1.79567	0.776924	0.902936	3.07957	2.34865	1.6833	1.6352
Slc17a9	6	0.112724	-0.32595	0.250523	-0.0372972	0.244758	1.0065	-0.0245071	0.674903	2.31498	1.41178	1.10515	1.22275	2.67171	2.75708	2.02417	1.50289
Ppm1l	6	0.102589	-0.0426803	-0.0462164	-0.0136921	0.27303	0.855494	0.0393913	0.530016	1.89692	1.23122	1.17085	1.3135	3.11027	2.554	1.84174	1.87167
Rras2	6	0.156483	-0.0721615	-0.289369	0.205048	0.272416	0.57642	-0.100331	0.463436	2.07982	1.18651	1.06388	1.13772	2.98883	2.52176	1.7919	1.72141
Gpld1	6	0.316371	-0.390367	-0.127932	0.201927	0.299674	0.475494	0.272273	0.875529	1.89853	1.08662	1.19871	0.616453	3.09321	2.35899	2.18102	1.87083
Osm	6	0.653827	-0.29883	0.0594669	-0.414464	0.527823	0.503797	0.248692	0.774241	1.9785	1.2297	0.791069	0.743043	2.87076	2.55038	2.34617	1.62453
Gm35037	6	0.1236	0.163813	-0.01893	-0.268483	0.350233	1.35749	0.872983	0.879468	1.51058	1.3929	1.02535	1.0321	2.99796	3.00447	2.30353	1.7501
Hc	6	0.306219	0.483062	-0.0873145	-0.701966	0.778813	0.727621	0.544162	0.738602	1.75125	0.974226	1.26898	0.73099	2.67887	2.905	2.34353	1.96689
Neurl1b	6	0.484654	-0.300824	0.428892	-0.612722	0.559845	0.67309	0.163012	0.71174	1.29335	1.58607	0.728273	0.476796	2.99395	2.39652	2.20964	1.93237
Ptpn9	6	-0.00252849	0.176617	-0.0411988	-0.13289	0.712217	0.513351	0.580821	0.719268	1.43835	1.09735	1.11859	0.845633	3.25312	2.62126	2.29575	1.91004
Il2ra	6	-0.14874	0.0642698	0.0338338	0.0506366	0.487701	0.56416	0.309365	0.89696	1.78754	0.955646	1.28676	0.59978	3.34667	2.46022	2.02092	1.70362
Gmfb	6	-0.0923672	0.160051	-0.257748	0.190063	0.357803	0.649134	0.220979	0.401524	1.76586	1.0125	0.786276	0.561981	3.13092	2.80694	1.75176	1.48836
Sgo1	6	0.259731	0.0311371	-0.24446	-0.046408	0.248307	0.830669	0.143125	0.579149	1.00597	0.739765	1.11002	0.624772	3.37115	2.5546	1.90433	1.62222
Mcmbp	6	0.174276	0.730817	-0.284831	-0.620262	0.194462	1.46973	0.773472	0.775468	2.66507	1.93685	1.25343	1.70505	2.59375	2.4285	1.51305	1.71813
Tgfb3	6	0.258889	0.356112	-0.0198552	-0.595145	0.563596	1.31382	1.29327	0.464815	2.3231	1.79873	1.14724	1.45426	3.2695	2.53031	1.14321	1.27505
Fdft1	6	-0.0733984	0.722753	-0.0632218	-0.586133	1.08867	1.00407	0.849154	0.24226	2.33588	1.1308	1.2394	1.19684	2.38288	3.16958	1.31438	2.0779
B4galt1	6	-0.927678	0.0991202	0.220775	0.607783	0.0453215	0.936162	0.757285	0.408721	2.47508	1.35736	0.817939	1.31075	2.35615	2.91057	1.66217	0.834905
Ggt1	6	-0.425674	0.628083	-0.011127	-0.191282	0.455568	0.693297	0.570115	0.49335	2.52607	1.19581	0.819802	0.525206	2.78957	2.76384	1.75501	0.723567
Acox1	6	-0.392412	0.648009	0.00394684	-0.259544	0.255907	0.563886	-0.301533	0.953079	2.08288	0.929831	0.659643	1.66437	2.5613	2.89219	1.43412	1.22422
Stk38	6	-0.549838	-0.288521	0.219357	0.619002	0.249598	1.06437	0.207348	0.795626	2.60788	1.82121	1.47856	2.10236	1.81608	2.2955	2.15336	1.99239
Tlr1	6	0.199602	-0.436954	0.123485	0.113867	0.187176	0.812413	0.528883	0.570777	2.6404	1.84046	1.39368	1.88946	2.17382	2.45864	2.05927	2.04414
Mindy2	6	-0.0529489	-0.487075	-0.0839405	0.623965	0.260968	0.35196	0.473447	0.662597	2.36054	1.88022	1.20649	2.19588	2.15201	2.20358	2.19288	1.96782
Pkn1	6	-0.3164	0.0485483	0.122915	0.144937	0.382751	1.16189	-0.00386514	0.422644	2.80942	1.65786	1.71661	1.91499	1.88578	2.24815	2.15895	1.81507
Tanc1	6	-0.366759	0.0732904	0.245377	0.0480918	0.14534	0.832959	-0.0300104	0.524731	2.59942	1.50435	2.00002	1.5314	1.89444	2.40478	2.07993	1.91713
Srpk1	6	-0.326897	0.279568	-0.210683	0.258012	0.201904	1.00358	0.0886969	0.709683	2.77802	2.29202	1.54583	1.61711	1.95131	2.1854	2.04495	1.72698
Itga6	6	-0.521179	-0.141481	-0.0467499	0.709411	0.139968	0.768209	0.358404	0.286164	2.72617	1.84549	1.82536	1.73196	2.05558	2.13198	2.04402	1.45665
S1pr1	6	0.17088	-0.0905676	-0.24828	0.167968	0.730467	1.23507	0.674463	0.300601	2.3159	1.81775	1.46904	1.69015	2.70891	2.52085	2.21353	2.11638
Npc1	6	0.231957	-0.346186	-0.201016	0.315245	0.575956	0.86943	0.579521	0.606002	2.21689	1.81737	1.67469	1.54163	2.86422	2.45287	2.20578	1.96396
Adpgk	6	0.154711	-0.130508	-0.214602	0.190399	0.846739	1.25629	0.19567	0.550088	2.93307	1.77879	1.45818	1.85611	2.59469	2.04659	1.68801	2.10707
Cdkn2d	6	-0.010262	-0.0865406	0.113797	-0.0169941	0.929562	1.28298	0.53333	0.519443	2.52304	1.51527	1.59273	1.57994	2.69688	2.68623	2.14202	2.09227
Chst10	6	0.0481257	0.106639	-0.0879048	-0.0668597	1.12279	1.30654	0.225508	0.355386	2.59358	1.38919	1.80599	1.43076	2.55536	2.37962	2.2721	2.07383
Ppp2r5a	6	-0.0655596	-0.0220599	-0.0807071	0.168327	0.733878	0.914102	0.19545	0.136355	2.49824	1.64894	1.54846	1.46417	2.26524	2.5315	2.27233	2.02666
Rasgrp2	6	0.0374656	0.0177586	-0.1615	0.106275	0.939921	1.43635	-0.0652248	0.431721	2.22503	1.68613	1.39183	1.67199	2.65725	2.46539	2.2017	1.98326
Cast	6	0.0590558	0.0783328	0.0998507	-0.237239	0.821161	1.17785	0.0889738	0.155923	2.3963	1.78975	1.64961	1.48899	2.80519	2.25637	1.90629	1.89065
Cd47	6	-0.246997	0.0737877	0.11312	0.0600888	0.820944	1.14785	0.425319	0.651487	2.88236	1.73862	1.70447	1.44689	2.60403	2.41746	2.18036	1.7272
Dctn6	6	-0.618279	0.0817963	0.116064	0.420419	0.839935	1.19267	0.418063	0.54189	2.56171	1.91838	1.64007	1.26938	2.50772	2.47749	2.21266	1.94623
Gnai3	6	-0.770992	0.256445	0.172499	0.342047	0.87026	0.918053	0.732996	0.326682	2.31248	1.64162	1.55072	1.04957	2.89345	2.45153	2.19392	1.73032
Ncbp1	6	-0.389109	-0.216095	0.138451	0.466753	0.942632	1.22513	0.664323	1.04086	2.60006	1.59703	1.18327	0.78517	3.22545	2.33558	1.94756	1.62981
Rap1gds1	6	-0.14257	-0.174566	-0.236181	0.553317	1.13478	1.077	0.380847	0.645487	2.46235	1.60426	1.71004	1.04944	2.92564	2.64888	2.00907	1.44231
Plcl2	6	-0.126334	-0.447112	-0.346676	0.920122	0.754399	0.665753	0.597826	0.487534	2.035	1.72584	1.30234	1.75634	2.7413	2.39186	2.24996	1.92849
Aven	6	-0.326475	-0.302019	-0.468339	1.09683	0.585654	0.836712	0.135577	0.449016	2.18835	1.29647	1.65077	1.09023	2.74827	2.12982	2.22015	1.66253
Foxn2	6	-0.193319	0.154995	-0.241851	0.280175	0.250886	1.15656	0.354323	0.172517	2.56677	1.69583	0.702418	1.64864	2.64841	1.87138	2.23212	1.87002
Pafah1b1	6	-0.573899	0.531027	0.0169454	0.0259272	0.723184	0.470209	0.252939	0.158248	2.1543	1.92618	0.889087	1.57615	2.74206	2.38155	2.05538	1.45916
Slc25a20	6	-0.0773264	0.0889234	-0.203871	0.192274	0.896202	0.367587	0.0490785	0.1232	2.51878	1.88242	1.31215	1.15286	2.91117	1.77555	1.58985	2.01883
Ppp2cb	6	-0.071314	-0.388692	0.616956	-0.15695	1.54144	1.14797	0.250764	-0.355969	2.09172	1.80567	1.47766	1.75891	2.50586	1.93514	2.41089	1.4473
Cyb561d1	6	-0.145011	-0.703996	0.186604	0.662403	0.891087	1.34417	0.614234	-0.266596	1.79289	1.80362	1.54687	2.38021	2.211	2.01438	2.54434	1.07821
Rnf144a	6	0.289952	-0.27791	-0.305487	0.293445	0.91192	1.58291	-0.228472	0.0541424	2.14799	1.76437	1.29558	1.70279	2.22342	2.24087	2.32415	1.9345
Sppl3	6	0.0682486	-0.180957	-0.419126	0.531834	0.755286	1.35768	-0.00186534	-0.574869	1.87295	1.42735	1.13468	1.93283	1.96876	2.5689	2.13066	1.56765
Acss1	6	0.598274	-0.398816	-0.183382	-0.016076	0.414727	1.09583	0.129753	-0.045225	2.71955	1.77911	1.26091	2.1091	1.79972	1.9885	1.84414	2.06818
Sell	6	0.342181	-0.159087	-0.121235	-0.0618588	0.519565	1.03199	0.041746	-0.239076	2.83902	1.71117	1.46987	1.65523	2.26985	1.9793	1.87372	1.55905
Trpc4ap	6	-0.113537	-0.0207011	-0.309142	0.44338	0.396265	1.19815	-0.0407815	-0.160241	2.91503	1.80692	1.55477	1.91203	1.88144	1.91381	1.76083	1.48672
Tollip	6	-0.121667	-0.645707	0.351557	0.415817	1.06154	0.963783	0.478192	-0.127353	2.09336	1.03146	1.41914	0.950767	2.2333	2.88476	2.22452	1.92589
C1galt1	6	-0.0605785	-0.105226	0.0874548	0.0783501	0.336411	1.15578	-0.149067	0.217715	2.18402	1.54988	1.40152	1.26494	2.63517	2.10524	2.37761	1.95528
Usp3	6	-0.659606	-0.109694	0.315793	0.453507	0.470354	0.666678	-0.429637	-0.0601797	2.28402	1.49785	1.32803	1.24185	2.1566	2.27546	2.0775	1.73205
Pecam1	6	0.00621624	-0.473452	0.343675	0.123561	0.171105	0.632713	-0.184976	0.0459124	2.10159	1.34995	1.56902	1.66395	2.1098	2.56765	1.79688	2.04038
Vps51	6	0.403114	0.420058	0.47792	-1.30109	1.0354	1.35996	-0.0879064	0.448874	2.53657	1.71482	2.043	0.670048	1.91967	2.00766	1.6137	1.95253
Eif2b2	6	0.177379	0.544796	0.303368	-1.02554	1.09065	0.961341	-0.160391	0.296755	2.95162	1.34669	1.32721	0.946639	1.7464	2.43236	1.90028	1.47447
Tm7sf2	6	0.669855	-0.482642	0.503699	-0.690913	1.09	0.274632	-0.512778	0.495525	2.4501	1.39194	1.70472	0.904422	1.66382	2.12508	1.83612	2.16317
Polr3gl	6	-0.19403	0.664755	0.174724	-0.64545	0.911929	0.762542	-0.859877	0.888526	1.92524	1.21688	1.4579	1.42603	1.5585	1.92718	1.87901	2.81647
Lonrf1	6	0.117729	-0.529915	-0.0811609	0.493347	0.786499	0.900042	-0.0702674	0.95952	1.24812	0.984139	1.61986	0.367411	2.73298	2.62326	2.01112	2.32698
Psrc1	6	0.352596	0.0106472	-0.155979	-0.207264	0.61581	1.13256	-0.11586	0.541085	0.679883	0.78075	1.45877	1.12951	2.92109	2.63255	2.19749	2.00986
Arhgef39	6	-0.143148	-0.100573	0.099462	0.144259	1.20919	0.763257	-0.119608	0.821161	1.19348	0.944516	1.06605	0.884749	3.02509	3.00437	0.959522	2.17281
Rara	6	0.036565	0.0124712	0.0557059	-0.104742	0.679432	0.389978	-0.982189	0.56798	1.58563	0.87088	1.03641	0.669689	1.57662	2.50297	2.34596	2.36995
Gm20735	6	-0.296886	0.318328	0.137641	-0.159083	0.151856	0.599071	-0.806493	0.325724	1.14753	1.12613	0.588162	0.557648	2.00853	2.81719	1.91956	2.15245
Disp1	6	0.0488736	0.0702912	-0.0414547	-0.0777101	0.0346988	-0.123574	-0.380162	-0.0434154	1.5668	0.558539	1.03881	0.81751	2.72949	2.21246	2.01729	1.79959
Pik3r1	6	-0.735943	0.499099	0.343042	-0.106197	1.08273	1.08214	-0.0688948	-0.0196256	1.54652	2.02504	1.33536	1.99513	2.25525	2.28057	1.91101	2.24993
Shc1	6	-0.624232	0.0970829	0.844529	-0.31738	1.25716	1.63081	0.179971	0.0692868	2.45866	1.57547	0.516081	1.32314	2.19356	2.34186	2.04078	1.90404
Rnf166	6	-0.21161	0.290716	0.254406	-0.333513	0.310663	1.34673	-0.0810552	-0.469794	2.0027	1.45284	0.842859	0.713007	2.42995	2.35358	1.86222	1.9661
Agfg2	6	-0.210093	0.490115	0.47227	-0.752292	0.421769	1.7839	-0.430984	-0.156325	1.51078	1.63206	1.10516	0.549089	2.44708	2.2907	1.68991	1.77561
Glul	6	0.0504569	0.502156	0.213949	-0.766562	0.811439	0.5855	-0.373457	0.07051	2.03112	1.62565	1.26593	1.13948	2.30597	2.53661	2.02709	1.70169
Mlst8	6	0.0511991	0.455498	0.394827	-0.901524	0.425242	0.502194	-0.26561	-0.401418	1.61181	1.049	0.839186	1.08591	2.63775	2.20226	1.87939	1.87992
Ccdc162	6	-0.483087	-0.243585	1.40397	-0.677294	0.609504	0.6332	-0.870348	0.906603	1.22064	1.7075	1.11516	0.795983	1.94159	2.24716	1.75198	2.04695
She	6	-0.685845	-0.0103101	0.670573	0.0255813	0.31157	0.410419	-0.74042	0.510903	1.54908	1.02462	1.36086	0.965031	2.72193	2.35598	1.85934	1.54428
Rnasel	6	-0.642243	-0.677998	0.807902	0.512339	0.362899	0.634425	-0.783379	0.21865	1.34036	1.80465	1.06147	1.31045	2.44585	2.27247	1.59863	1.50968
Galnt4	6	-0.67945	0.110879	1.25428	-0.685706	0.338575	0.961618	-0.297194	-0.832976	1.71221	1.23603	1.15808	1.75835	1.56305	2.04598	1.88899	1.45254
Zbtb22	6	-0.449952	-0.0269623	1.31564	-0.838727	0.316558	1.46874	-0.144132	-0.659876	1.11107	1.30727	0.872161	0.877881	2.30861	1.37029	2.33345	1.68378
Rfx2	6	0.431729	-0.443528	0.2148	-0.203001	0.637758	0.747402	0.291994	0.452557	1.64715	1.49295	0.715817	1.68543	1.83739	3.16038	2.41979	2.00586
Atxn7l3b	6	0.406034	0.0937486	0.86155	-1.36133	0.422937	1.50078	0.707396	0.216372	1.7098	1.65273	0.468224	0.952862	1.82715	2.68673	2.24807	1.80501
Kbtbd11	6	-0.122403	0.216016	0.444154	-0.537766	0.122	0.774222	0.365141	-0.227181	2.40622	1.31141	0.934755	1.61991	2.58131	2.45545	1.55808	1.58661
Lfng	6	0.117383	-0.0292493	0.530689	-0.618822	-0.037348	0.54266	-0.0947523	-0.065509	1.80697	1.64189	0.56219	1.4586	2.42673	2.3736	1.58487	2.07606
Lpar5	6	0.262133	-0.0793163	0.536369	-0.719186	-0.272068	-0.104502	0.233851	0.097121	1.87578	1.4672	0.934156	1.20437	2.44625	2.60295	1.22274	1.73846
Slc6a6	6	0.440315	-0.0433199	0.662715	-1.05971	-0.110284	0.572587	0.497601	0.0793172	1.50594	1.06319	-0.0670527	0.830773	2.12729	2.60882	1.5186	2.32384
Foxk1	6	0.72441	0.304684	0.0131324	-1.04223	-0.0187699	0.109869	-0.184681	0.106744	1.13492	1.12055	0.489162	1.45562	2.51651	2.43356	1.65583	1.82561
Gm48768	6	0.214191	0.346024	0.105538	-0.665753	0.629331	0.384511	-0.160249	0.290845	1.57951	2.01583	-0.770223	1.84409	1.91752	2.5256	1.5371	0.612429
Bard1	6	0.253215	0.3348	-0.0725048	-0.51551	1.25506	2.02022	0.579324	1.94567	1.43696	1.58036	1.31696	0.808951	2.98913	2.77338	2.17279	1.76136
Arhgap11a	6	0.578623	-0.276208	-0.152842	-0.149573	1.15375	1.63465	0.453436	1.45753	1.35702	1.44295	1.30131	0.96607	3.40152	2.59018	2.15925	1.55338
Top2a	6	0.635829	-0.0841811	-0.253331	-0.298316	1.04768	1.83205	0.640868	1.12095	1.47796	1.64151	1.37345	0.886194	3.37227	2.57108	2.01931	1.72884
Birc5	6	0.441941	0.104663	-0.206012	-0.340592	1.08583	1.69288	0.374241	1.02178	1.57425	1.55497	1.41383	0.783197	3.29021	2.65213	2.14272	1.4362
Ncaph	6	0.487209	0.0504864	-0.265857	-0.271839	1.33096	1.89091	0.605486	1.13267	1.46012	1.28222	1.12233	0.656167	3.41785	2.5333	1.93247	1.8275
Depdc1a	6	0.174407	-0.202514	-0.164993	0.1931	1.25737	1.79453	0.591327	1.36264	1.36516	1.74492	1.3253	0.502073	3.3145	2.63269	2.01659	1.79017
Prr11	6	0.290453	0.0433034	0.0300228	-0.363779	1.17367	1.76749	0.276101	1.27832	1.36946	1.61584	1.46757	0.65906	3.18069	2.56893	2.1524	1.95662
Dlgap5	6	0.312318	-0.0473717	-0.0322548	-0.232692	1.11639	1.75335	0.035462	1.26969	1.46206	1.51975	1.27733	0.477259	3.30834	2.56757	1.70853	1.65443
Cdc25c	6	0.371412	-0.0158952	0.145497	-0.501014	1.43807	1.90207	0.14491	1.04482	1.3988	1.89053	1.24979	0.586779	3.13608	2.61104	1.84182	1.52846
Ndc80	6	0.606712	-0.0736875	0.0297236	-0.562748	1.10419	1.92249	0.396751	1.13668	1.33588	1.64002	1.19258	0.424318	3.22218	2.68811	1.60654	1.57749
Gpsm2	6	0.420836	0.145327	-0.145222	-0.420941	0.834955	1.74521	0.499913	0.830641	1.98111	1.7278	1.57499	0.76031	3.12542	2.37138	2.2539	1.8166
Ccnb1	6	0.435582	0.0859339	-0.306047	-0.215469	1.14544	1.89409	0.355248	0.830275	1.63454	1.4499	1.51712	0.489294	3.22411	2.38882	2.18515	1.68966
Kif18b	6	0.58936	0.103417	-0.0381164	-0.654661	1.08562	1.82975	0.326224	1.11703	1.48211	1.68248	1.20643	0.846103	3.1113	2.49391	2.16139	1.96381
Pif1	6	0.609533	0.150145	-0.244765	-0.514913	0.911674	1.52999	0.277935	0.91464	1.56026	1.59954	1.05788	0.615157	3.09508	2.43563	2.15992	2.07439
Pimreg	6	0.260785	0.323652	-0.407338	-0.177099	0.999658	2.03702	0.158738	0.9071	1.21741	1.56825	1.48467	0.599243	3.02942	2.39602	2.0683	2.13417
Kif23	6	0.518191	-0.334744	-0.146799	-0.0366472	1.0543	1.76449	0.357979	1.0896	1.36216	1.40888	1.45009	0.502187	3.03614	2.72709	2.14606	1.95183
Cep55	6	0.67107	-0.270252	-0.43675	0.0359323	0.904989	1.474	0.431591	1.08028	1.24134	1.4196	1.45943	0.269212	3.15774	2.6517	2.1554	1.45022
Cdkn3	6	0.753628	-0.1835	-0.472559	-0.0975696	1.12784	1.52437	0.517833	0.881948	1.62353	1.1986	1.5215	0.235525	3.16752	2.21138	2.35315	1.7993
Aspm	6	0.122194	-0.0782616	0.0153112	-0.0592437	0.805239	1.19446	0.51806	1.47411	1.27775	1.48826	1.368	0.887391	3.28754	2.67712	2.31363	1.92401
Cenpf	6	0.293404	-0.269949	-0.0484826	0.0250276	0.688232	1.1801	0.210082	1.39739	1.28279	1.53087	1.50145	0.800068	3.22807	2.69096	1.94496	1.95978
Anln	6	0.101264	-0.155319	-0.0790542	0.133109	0.924125	1.10063	0.321663	1.1213	1.26848	1.40067	1.03758	0.41649	3.17886	2.68342	2.24746	1.95396
Foxm1	6	0.536943	0.221769	-0.447714	-0.310997	0.90194	1.75068	0.722901	1.40785	1.35293	1.48967	1.16568	0.432774	3.31773	2.63556	1.92843	1.62741
Kif11	6	0.570867	0.340595	-0.567104	-0.344357	0.94252	1.58363	0.47088	1.20386	1.12327	1.57292	1.20346	0.507537	3.31247	2.50175	1.99665	1.71708
Hmmr	6	0.495864	0.290437	-0.323941	-0.46236	0.985272	1.78352	0.050157	1.04402	1.35031	1.6656	1.56915	0.544122	3.03594	2.63938	1.90269	1.6233
Ckap2l	6	0.36768	0.432771	-0.142659	-0.657793	0.906151	1.49242	0.11341	1.05403	1.39269	1.56991	1.00043	0.483228	3.06945	2.64551	1.99551	1.77235
Knl1	6	0.422812	0.00476009	-0.0282255	-0.399346	0.816512	1.58518	0.326321	1.18272	1.32896	1.62126	1.07972	0.374897	3.36506	2.42874	2.06184	1.57922
Ckap2	6	0.296111	0.163274	-0.170219	-0.289166	0.809995	1.70626	0.196002	0.980695	1.24599	1.56609	1.15065	0.433647	3.35395	2.45859	1.96322	1.64237
Nek2	6	0.499381	0.135644	-0.0515807	-0.583444	0.786778	1.72101	0.253883	0.890881	1.31618	1.43295	1.2738	0.387091	3.21038	2.45627	2.00973	1.79941
Parpbp	6	0.564547	0.117633	-0.266791	-0.415388	0.74219	1.5766	0.478876	0.894258	1.07916	1.71337	1.15955	0.29826	3.17489	2.59783	2.1366	1.49772
Nuf2	6	0.563367	0.0815916	-0.0692648	-0.575693	1.41381	1.98371	0.315766	1.19185	1.30956	1.4726	1.37334	0.168648	3.18884	2.28104	2.03231	1.63003
Cdca2	6	0.846714	0.117448	-0.272448	-0.691715	1.14507	1.92458	0.166194	1.05797	1.02364	1.31302	1.07802	0.545932	3.26199	2.2749	1.96835	1.50093
Nusap1	6	0.658243	0.0913798	-0.256526	-0.493097	1.14586	1.83473	0.181608	0.83128	1.02053	1.39762	1.07262	0.285888	3.16093	2.52873	1.93767	1.57695
Aurkb	6	0.655076	-0.0801396	-0.381519	-0.193417	0.935771	2.12174	0.138451	1.09293	1.42324	1.4077	1.51291	0.691983	3.29108	2.36073	1.88841	1.20974
Mis18bp1	6	0.48325	-0.247228	-0.252494	0.0164719	0.872888	2.14306	0.206612	0.941346	1.1719	1.63066	1.00008	0.492007	3.28455	2.4714	1.81509	1.22335
Ube2c	6	0.520412	-0.064028	-0.243839	-0.212545	1.01495	1.5864	0.185396	0.760447	1.58535	1.52437	1.30665	0.481103	3.14343	2.49085	2.1514	1.83585
Ccnb2	6	0.335044	-0.0172482	-0.143842	-0.173954	0.99239	1.59971	0.0555964	0.784673	1.38484	1.51411	1.29659	0.318709	3.17713	2.5648	2.06229	1.61064
Ccna2	6	0.63689	-0.0239864	-0.359692	-0.253212	0.999239	1.65755	0.177386	0.919783	1.38236	1.52935	1.17488	0.426514	3.31793	2.33818	2.03335	1.65577
Depdc1b	6	0.239862	0.159289	-0.139572	-0.259579	0.805093	1.66291	-0.000274988	0.792595	1.24873	1.3411	1.18767	0.621205	3.27518	2.46111	2.10816	1.71073
Sgo2a	6	0.552507	-0.179739	0.0117574	-0.384526	1.1258	1.50034	0.169362	1.17965	1.28666	1.20301	1.20792	0.330195	3.29931	2.48034	1.97791	1.79171
Cenpe	6	0.518798	-0.0454182	-0.169834	-0.303546	0.708745	1.32007	0.161844	1.03994	1.20884	1.34446	1.13945	0.394624	3.32948	2.49238	2.05088	1.67615
Kif4	6	0.507065	-0.260884	-0.31325	0.0670687	0.987714	1.5673	-0.0942047	0.934889	1.18223	1.24569	0.956996	0.285167	3.13639	2.51573	2.0787	1.65568
Kif20a	6	0.658577	-0.0469576	-0.0618787	-0.549741	0.976608	1.93605	-0.128389	0.61796	1.32065	1.53476	1.35965	0.338886	3.02286	2.39151	1.8066	1.60517
Tpx2	6	0.639409	0.0360156	-0.238682	-0.436743	0.95468	1.74422	-0.191969	0.504763	0.943801	1.38251	1.20479	0.236368	3.09162	2.38355	1.87523	1.5451
Kif14	6	0.70774	0.0110051	-0.376356	-0.342389	0.82185	1.67993	0.166022	1.1796	1.08892	1.36018	1.22307	0.281849	3.03316	2.69204	1.86897	1.80867
Kif2c	6	0.765598	-0.139451	-0.379756	-0.246391	0.741475	1.71709	-0.0487867	0.92256	1.0517	1.50847	1.12597	0.268906	3.15301	2.29316	1.91465	1.74585
Spc25	6	0.452796	0.0443701	-0.309663	-0.187503	0.935266	1.66301	0.244667	1.0816	0.900497	1.56255	0.992347	0.0492975	3.22433	2.55749	1.77601	1.68043
Spag5	6	0.452144	-0.0896296	-0.0664626	-0.296052	0.958446	1.61416	0.107546	1.05699	0.854328	1.22118	1.0642	0.17693	3.24839	2.63626	1.57441	1.8429
Cdk1	6	0.809233	-0.0513358	-0.368542	-0.389356	1.0483	1.50325	0.115809	1.09983	0.923103	1.35887	1.18335	-0.0173325	3.24734	2.47493	1.57584	1.4969
Espl1	6	0.534639	-0.181774	-0.165448	-0.187416	0.656379	1.56792	0.0995808	1.23337	0.808534	1.3898	1.29805	0.319265	3.24328	2.68746	1.69753	1.46833
Cit	6	0.600443	-0.0403018	-0.275562	-0.284579	0.426469	1.16795	-0.0616868	1.37325	0.879367	1.21302	1.07474	0.112093	3.1324	2.57734	1.76026	1.64853
Ttk	6	0.397853	-0.389008	-0.425295	0.41645	1.06096	1.69374	0.414003	1.18628	0.924796	1.37627	1.11881	0.264559	3.36731	2.58235	1.70639	1.50365
Stil	6	0.333795	0.0813019	-0.766939	0.351842	0.716915	1.48362	0.221339	1.22888	0.926085	1.36106	1.45537	-0.0178022	3.31949	2.39054	1.51	1.4949
Ncapd2	6	0.754779	0.0152594	-0.552972	-0.217066	0.75403	1.77126	0.149912	1.01543	0.988258	1.42193	1.19429	0.358199	3.466	2.2765	1.55347	1.23747
Bub1	6	0.895705	-0.132348	-0.511813	-0.251544	0.793061	1.82224	0.0992284	0.474504	1.0288	1.34274	1.22258	0.0467446	3.24746	2.2081	1.61553	1.34376
Esco2	6	0.653272	0.125153	-0.568713	-0.209713	0.840685	1.81943	0.0233868	1.06732	1.09188	1.2823	0.646479	0.0478393	3.32823	2.38777	1.34452	1.11489
Hyls1	6	0.297088	-0.782272	-0.0717479	0.556932	0.639197	1.93698	-0.0384911	1.15706	2.18656	1.45645	0.768288	0.507599	2.31545	2.79641	1.91112	1.50455
Il2rb	6	-0.0630912	0.406655	-0.443878	0.100314	0.807165	0.801809	1.19567	0.844127	1.06429	1.63403	0.960093	1.09504	3.7124	2.47555	1.78741	1.29814
Larp4b	6	0.183142	0.0162426	-0.752846	0.553461	0.177059	0.286088	1.29872	1.64989	1.01894	1.80816	1.32225	1.0414	3.12523	2.55557	1.86299	1.28819
Neil3	6	0.166199	-0.435227	-0.178114	0.447142	0.563003	1.14693	0.392331	1.2611	0.91876	1.15027	0.691396	0.502105	3.39679	2.59583	1.97353	1.53949
E2f7	6	-0.301627	-0.0397401	0.0367859	0.304581	0.573851	1.39824	0.714138	1.33786	0.587236	1.20301	0.675764	-0.0382985	3.24014	2.8511	1.22998	1.63755
Mastl	6	-0.0219521	-0.544711	-0.392306	0.958969	-0.00435806	1.32992	0.515597	1.39348	0.833066	0.899274	0.539251	0.480275	3.13403	2.54535	1.11798	1.87108
Nudt4	6	-0.471713	0.385558	-0.281477	0.367633	0.975958	1.60683	1.46643	0.885792	1.61104	1.7126	0.554549	1.17802	3.05471	2.94949	1.98458	1.76814
Stard4	6	-0.558191	-0.172077	-0.258119	0.988387	1.08877	1.13987	0.777152	0.924219	1.40469	1.37194	0.688196	1.11812	3.39525	2.3073	2.25359	1.60941
Grin2d	6	-0.373333	0.218298	-0.391574	0.546609	1.22	0.910051	1.46021	0.796822	1.30332	0.510788	1.10374	1.06497	2.51603	3.05903	2.15598	2.50132
Kif2a	6	-0.785691	0.568418	0.0712299	0.146042	1.16201	1.9122	0.83664	-0.2913	0.850741	1.34978	0.713923	1.4804	2.51951	2.50196	2.51969	1.46258
Gtpbp8	6	-0.406717	-0.38581	0.229492	0.563035	1.30204	1.27196	0.929023	-0.00301353	1.08161	0.87746	1.5574	0.0814662	2.94441	2.53556	2.35098	0.980025
Btbd10	6	0.00826859	-0.345031	0.298767	0.037995	0.686198	1.1989	0.768267	0.616355	1.51445	2.30854	0.361686	-0.133297	2.51182	2.37702	2.45254	1.70666
Osbpl11	6	-0.760864	-0.0352379	0.0109405	0.785162	0.852858	0.949822	0.464854	-0.52521	2.05431	1.81245	0.651515	-0.459181	1.65474	2.21143	2.09647	1.67496
Reck	6	-0.911204	0.415957	0.434186	0.0610612	0.426677	0.453979	0.277081	0.545225	0.751928	1.14813	0.0286683	0.834189	2.45743	2.53838	1.61087	2.68634
Mpzl3	6	-1.32158	-0.0348107	0.0345966	1.3218	0.288489	0.644553	0.657719	-0.0354911	0.77913	1.29053	0.561581	0.603202	2.95304	2.365	0.902961	1.51584
Erich1	6	-0.685021	1.05665	-0.494316	0.122691	1.21378	1.03909	0.123515	-0.63048	1.64995	0.471271	1.9541	1.34199	1.84837	1.8209	2.43032	1.75654
Gm20667	6	-1.28904	1.35219	-0.190996	0.127845	0.259035	0.399107	-0.414865	0.309386	0.368806	0.741202	1.79933	1.17052	2.43538	1.72691	1.34635	2.06176
Rdh14	6	-0.483844	0.595123	0.654549	-0.765827	0.614431	-0.383755	-0.258328	0.153492	0.906658	0.804785	1.93206	0.351486	2.70736	1.27518	1.7372	2.09369
Smad2	6	-0.311045	1.4956	-0.797699	-0.386857	0.701318	0.116273	-0.257922	0.505422	2.43129	1.51302	0.796664	1.08055	1.84179	2.11338	1.34149	1.98424
Rad1	6	-0.715957	1.51993	-0.274193	-0.529776	-0.579704	0.297741	0.0710633	1.27084	1.57868	1.75072	2.37964	0.46364	1.47087	2.01148	1.26884	1.1195
9430038I01Rik	6	0.453569	1.43387	-1.67965	-0.207791	0.890787	0.522391	-0.800142	0.352896	0.245877	0.395097	1.91762	0.83612	1.32905	1.89186	2.07864	0.572029
Mapk7	6	0.821781	-0.204605	-0.278827	-0.338349	1.09017	0.863411	0.212069	-0.204728	2.19551	0.789303	1.6905	0.569253	2.39883	2.18744	2.15787	2.07157
Ptrhd1	6	0.862987	-0.689625	0.224791	-0.398153	1.44695	1.52306	0.00604206	-0.376434	1.7701	0.810568	1.52617	0.162691	2.57973	2.0257	2.0263	1.309
Nudt21	6	0.181521	-0.348678	0.0546489	0.112508	0.760406	1.54256	0.354751	-0.0484067	1.81006	0.757345	0.687917	-0.156435	2.61611	2.86177	1.63295	1.68803
Acaa2	6	0.0749837	-0.262311	-0.0975269	0.284855	0.637031	0.882653	-0.358934	0.105848	2.35068	0.81651	1.11889	0.442176	2.90594	2.2733	1.61776	1.61832
Uqcrfs1	6	0.711359	-0.30755	-0.546301	0.142491	0.860346	1.01886	-0.412811	-0.55991	2.18351	0.745611	0.790448	-0.10279	2.56455	1.93646	1.64621	1.37528
Metrn	6	0.599482	-0.139978	0.240253	-0.699758	0.0296187	1.64028	0.0273048	-0.0868556	1.32475	0.388681	1.29651	0.25222	2.78873	1.90938	2.12875	1.75653
Rsu1	6	0.559481	-0.052987	0.578205	-1.0847	0.300265	1.61618	-0.746255	-0.507082	1.77154	0.636324	1.18734	0.360028	2.10505	1.81909	1.74582	1.63401
Knstrn	6	0.206547	0.38931	-0.0340541	-0.561803	0.473167	1.2821	-0.729987	0.214047	0.979398	0.922282	0.377683	-0.0216908	2.85172	2.2319	1.94365	1.4897
Tmpo	6	0.643306	0.385	-0.446857	-0.58145	0.266494	0.94049	-0.244337	-0.160692	1.06276	0.863337	0.221044	0.331238	2.97126	2.31682	1.87734	1.33262
Mvd	6	0.323237	0.445436	-0.228307	-0.540366	0.171716	0.341171	-0.178239	-0.302308	1.35227	0.679797	0.606696	-0.154448	2.69301	2.4945	1.64468	1.68062
Bri3	6	1.07873	0.150859	-0.850757	-0.378836	0.561228	1.47524	-1.01825	-0.364546	1.71156	1.02383	0.846166	0.424608	1.92677	2.10256	1.45194	1.72224
Idh1	6	0.813687	-0.133897	-0.718843	0.0390531	-0.07104	0.739862	-0.582274	-0.155439	1.95008	0.449035	1.16616	0.368992	2.10679	2.65313	1.45356	1.44982
Cdca8	6	0.511405	-0.0662031	0.146007	-0.591209	1.03789	1.7343	0.383507	0.755073	1.19693	1.24484	1.41961	0.143123	3.35049	2.40468	1.90947	1.31361
Sapcd2	6	0.881815	-0.172821	0.305503	-1.0145	1.04287	1.7068	0.67197	0.543559	1.48789	1.09523	1.10816	0.136587	3.11983	2.30851	1.97476	1.33123
Troap	6	0.811844	-0.0492962	0.00654345	-0.769091	0.904873	1.79432	0.195058	0.919463	1.36334	1.37518	1.21572	0.188859	2.92237	2.61367	1.98677	1.51358
Plk1	6	0.715795	0.0521464	0.124117	-0.892058	0.903717	1.73082	-0.114762	0.968193	0.949353	1.2108	1.10949	0.320677	3.17928	2.31512	1.78746	1.51791
Cdca3	6	0.949642	-0.066376	-0.0166245	-0.866642	0.981724	1.59486	-0.0784904	0.662589	1.04798	1.16295	1.09414	0.259377	3.09745	2.28101	1.88255	1.56433
Aurka	6	0.837549	0.113503	-0.254255	-0.696798	0.937674	1.23267	-0.0425225	0.862184	1.26216	1.09953	0.959956	0.109347	3.15669	2.2911	2.07776	1.48813
Tubb4b	6	0.845447	0.0179687	-0.389836	-0.47358	0.963821	1.65751	0.262086	0.355377	1.34823	1.03319	0.857917	0.00670693	3.30261	2.27121	1.68692	1.24435
Ccne1	6	1.17703	-0.308018	-0.331755	-0.537262	0.639041	1.52614	-0.085858	0.751572	1.66073	0.928118	0.6079	0.431307	3.25985	2.1611	1.51516	0.969296
Rrm2	6	0.674405	0.119322	-0.309555	-0.484172	0.632028	1.56826	-0.161546	0.880435	1.20726	1.13558	1.02668	0.00652601	3.22101	2.3762	1.66343	1.36783
Asf1b	6	0.560913	-0.0303767	0.0695483	-0.600085	0.6289	1.50808	-0.157189	0.929931	0.993551	1.02218	0.897399	-0.202544	3.36833	2.05529	1.75866	1.24837
Cdc20	6	0.62998	-0.341209	-0.138399	-0.150373	0.709086	1.37938	-0.295231	0.40942	1.00648	0.98356	0.761854	-0.148256	3.14516	2.18407	1.93795	1.5366
Mxd3	6	0.705462	-0.268269	0.132122	-0.569315	0.358325	1.36857	-0.46379	0.461629	0.995095	0.966302	1.02888	-0.0106953	3.23445	2.20001	1.41037	1.31437
Selenoh	6	1.12061	-0.196375	-0.276324	-0.647913	0.57272	1.58949	-0.272212	0.425136	1.1049	0.455889	0.89339	-0.172331	2.94277	1.98128	2.00849	1.07206
Ggact	6	0.997059	-0.701519	0.476944	-0.772483	1.30517	1.17698	-0.163205	0.817824	0.588122	0.815307	1.31486	0.768229	2.47953	3.07756	1.53438	1.30286
Jmjd7	6	1.08288	-0.945836	0.116665	-0.253711	-0.204977	1.1248	-0.743816	0.315579	1.78491	0.755801	0.907308	0.406879	2.66242	1.83405	1.66239	0.143651
Cisd3	6	0.437785	0.38284	-1.13689	0.316261	0.794852	1.57086	0.372589	-0.0274943	1.71059	0.563949	0.564077	1.09378	3.21125	2.00407	1.38848	1.75592
Mdm1	6	0.766498	0.193032	-1.10564	0.146109	0.368007	0.867544	0.0891216	0.23623	1.04751	1.29466	1.11848	0.50778	2.75034	2.75624	1.55553	1.81161
Btbd1	6	0.930092	-0.133885	-0.26868	-0.527527	0.538933	0.818766	0.493799	0.26453	1.89092	1.20727	0.195414	0.516158	2.7926	2.09652	2.29978	1.97584
Rassf3	6	1.18414	-0.374629	-0.407264	-0.402251	0.332566	0.888436	0.487169	-0.502197	1.30091	1.32671	0.256967	0.503729	2.96926	1.83004	2.05372	1.34809
Ap1m2	6	1.35649	-0.228868	-1.16692	0.0392927	0.729651	1.12518	-0.022235	-0.249923	1.81648	1.52597	0.428666	0.540309	2.56538	1.48972	1.82686	1.75736
Noa1	6	1.50837	0.18196	-0.981585	-0.708748	-0.254088	0.927465	0.452941	0.0487046	1.38778	0.828536	0.188096	0.110035	2.46138	2.11136	1.7407	1.43833
Mtfr2	6	1.011	-0.0189852	-1.18209	0.190068	1.11006	1.09304	0.203035	0.465398	1.09496	0.333258	0.361773	-0.561503	3.01982	2.03319	1.43335	1.23928
Pih1d1	6	1.48245	0.380008	-1.05078	-0.81168	0.678112	1.2826	-0.247048	-0.16323	0.930656	0.4289	1.04893	-0.406545	2.46895	1.98018	1.52939	0.939676
Dnmt1	6	0.479683	-0.00391237	-0.0407645	-0.435006	-0.168416	1.56503	-0.149032	1.32313	0.972948	1.39167	0.930181	0.475782	3.32525	2.17754	1.47267	1.35896
Ankle1	6	0.466	0.531355	0.0805284	-1.07788	0.293322	1.63714	-0.0556454	0.763083	0.32758	0.930042	0.806999	0.0263567	2.85377	2.44599	1.62971	1.59996
Shcbp1	6	0.364019	-0.218694	0.31177	-0.457095	0.386793	1.74754	0.154357	1.00573	0.623531	0.994073	0.81197	-0.633712	3.28251	1.90818	1.61812	1.30105
Ect2	6	0.0736982	0.179161	-0.413036	0.160176	0.370741	1.50101	0.128133	0.870684	1.08339	1.0933	1.1571	0.17821	3.43464	2.40666	1.87016	1.07836
Cip2a	6	-0.0936816	0.217631	0.0856913	-0.209641	0.390926	1.39506	-0.13722	0.611334	0.824804	1.20309	0.881555	-0.0730814	3.18356	2.32248	2.1055	1.40808
Ska3	6	0.151796	0.0366117	-0.157677	-0.0307302	0.28301	1.33689	-0.561189	1.03667	0.472766	0.471179	0.87395	0.0149847	3.06284	2.69173	1.44382	0.907448
Pbk	6	0.569644	0.520146	-0.896337	-0.193454	0.345078	1.23617	0.0663332	0.742898	1.17603	0.805882	1.22511	-0.453645	3.05797	2.19731	1.84528	0.631282
Smc2	6	0.512322	0.127388	-0.742259	0.10255	0.348951	1.44414	0.203404	0.850474	0.718357	0.942954	0.667417	-0.370747	3.43195	2.18436	1.29744	1.14176
E2f8	6	0.579674	0.116276	-0.539085	-0.156865	0.618799	1.2509	-0.186814	0.854646	0.356188	0.539117	0.552215	-0.520897	3.26706	2.33067	1.22224	0.97726
Pclaf	6	0.707561	0.105309	-0.190029	-0.622841	0.454224	1.70787	-0.294948	0.696017	0.495884	0.901714	1.04372	-0.190457	3.23505	2.22824	1.26058	0.976358
Bub1b	6	0.929317	-0.209167	-0.332653	-0.387497	0.283035	1.51486	-0.634988	0.504432	0.546283	0.710666	1.06177	-0.508764	2.95409	2.18396	1.22013	0.935973
Cdca5	6	1.08659	-0.0319784	-0.328598	-0.726017	0.450518	1.74383	-0.240491	0.617727	0.724282	0.801212	0.337135	-0.435693	3.07648	2.11592	1.01666	0.708366
Tacc3	6	0.736976	-0.330067	-0.303232	-0.103677	0.505463	1.07656	-0.376478	0.195573	0.452865	0.695023	0.45605	-0.326313	3.17178	2.38239	1.39106	1.04409
Fbxo5	6	0.149118	-0.57872	0.10641	0.323192	0.333641	0.428713	-0.764932	0.768803	0.781019	1.13015	0.982072	-0.381128	3.06	2.26583	1.34364	1.27694
Gtse1	6	0.104344	-0.0344339	-0.0452479	-0.0246624	0.223291	0.902194	-0.780067	0.478337	0.486966	1.10151	0.968554	-0.654276	3.14382	2.00892	1.45919	1.12073
Slc25a5	6	1.22383	0.196735	-0.59696	-0.823609	1.11457	1.49741	0.70991	-0.427593	1.49664	0.955142	0.417631	0.457675	2.93112	2.05792	1.5153	1.49752
H3f3a	6	1.24689	0.118046	-0.12352	-1.24142	0.779709	1.22487	0.234491	-0.456679	1.18129	1.35757	1.33238	0.257462	2.44404	2.101	2.04337	1.37605
Dbi	6	1.248	0.198066	-0.0589804	-1.38708	0.84955	1.30093	0.729165	0.606171	1.32954	0.836503	1.11091	-0.323474	2.99454	1.95029	1.17444	1.714
0610012G03Rik	6	0.970238	0.336146	-0.412564	-0.893821	1.33241	0.819847	0.0426459	0.0432459	1.76342	0.797116	0.882661	-0.235405	2.69109	2.16289	1.53965	1.82223
Agpat5	6	1.02269	-0.274576	0.517142	-1.26525	1.58594	1.04006	0.265156	0.219321	1.85527	0.567846	0.347059	0.391682	2.84059	1.72714	1.95038	1.42505
Aldh9a1	6	0.715217	0.0146743	0.962509	-1.6924	1.16029	1.07961	-0.114825	-0.133968	1.10451	0.782042	0.850475	0.101845	2.67444	1.85416	1.30295	1.67912
Eif1b	6	0.911433	-0.447322	0.533296	-0.997407	0.660679	1.17193	0.186572	-0.545229	2.2785	1.58853	1.10835	-0.228063	2.45351	1.27762	1.69553	1.05099
Slc25a4	6	1.0455	-0.148666	0.138113	-1.03495	0.884342	0.46761	0.3737	0.206775	2.16205	1.16671	1.3315	0.556864	3.35723	1.64411	1.07384	0.717759
Hnrnpm	6	0.634292	0.714937	-0.114108	-1.23512	0.119098	0.321801	0.134689	0.27545	2.17739	0.916447	1.48466	0.447025	2.72364	2.2863	1.09723	1.08357
Mthfd2	6	0.345709	0.487237	-0.16517	-0.667776	0.447375	0.707805	0.474572	-0.0800652	2.459	0.688529	0.90434	0.0444039	3.25948	1.8179	0.904478	1.19248
Polr3k	6	0.487455	0.0642932	0.967011	-1.51876	0.565464	1.11251	0.363054	0.26901	1.96661	0.857217	0.922842	0.174997	2.83406	2.28775	0.606988	1.22698
Ube2k	6	0.788478	1.15543	0.0180471	-1.96195	1.05944	0.558216	0.700445	-0.0421296	1.8749	1.04482	0.78089	0.689338	2.24856	2.02698	1.43756	1.59825
Anapc16	6	1.2617	0.307846	0.144876	-1.71443	0.762109	0.623699	0.516315	-0.307004	1.41996	0.574089	0.205585	0.712974	2.66559	2.03693	1.32115	1.44692
Csnk2a1	6	1.08361	0.559047	-0.202949	-1.43971	0.201257	-0.0875144	0.206103	-0.198962	1.42042	1.05728	0.217916	0.0659945	1.98294	2.40254	1.17896	1.92718
Ccdc115	6	0.888802	0.993033	0.0192412	-1.90108	0.3228	0.91211	-0.0616703	0.126453	1.69158	0.247294	0.413765	-0.155242	2.06996	2.09599	1.08194	1.4983
Lrrc20	6	0.696038	0.254478	1.01339	-1.96391	0.895624	1.06778	0.276757	-0.388111	0.0468217	0.549126	0.190351	0.153818	1.9505	1.9599	1.35629	1.95269
Mad2l1	6	0.697629	0.373677	0.150271	-1.22158	0.793397	1.07686	-0.176772	0.226571	0.231594	0.809371	0.72614	-0.475446	3.07591	1.9725	1.6331	0.477128
Sephs1	6	0.766166	0.411259	0.551664	-1.72909	0.490986	1.30282	-0.118326	-0.11346	0.900012	0.838153	-0.0436447	-0.520224	2.43339	1.43437	2.04792	0.441743
Isyna1	6	0.609485	0.407081	0.232952	-1.24952	1.50136	2.24832	2.48583	1.18262	1.16213	0.431435	-0.339846	-0.225126	1.74378	1.82194	0.475741	1.10153
Syngr3	6	0.385649	-0.382526	-0.0825717	0.0794487	1.38992	0.904876	1.83257	0.725846	0.579573	0.862973	-0.76607	1.29448	3.26134	1.72465	1.87819	1.17757
Cdk6	6	0.190787	-0.228054	-0.207498	0.244764	0.00302706	0.0380213	2.33587	2.00874	0.177503	0.416559	0.340453	1.22938	2.99433	1.75349	1.45575	1.27152
Camkk2	6	0.178539	-1.01819	1.05653	-0.216878	0.138164	0.876519	0.702179	1.16458	1.39645	0.537533	1.28717	0.798209	3.07263	2.70854	1.16038	1.43802
Gldc	6	-0.497719	-1.08848	0.943777	0.642421	0.888268	0.516747	0.97337	0.692222	0.64763	0.38831	0.554549	0.980575	2.6101	3.24511	0.947503	0.993594
Gm43063	6	-1.2605	0.314567	1.26142	-0.315489	-0.0798225	0.0037405	1.40403	0.531416	0.973499	-0.185619	0.569191	0.459707	2.59911	1.74916	1.99514	1.55711
Cish	6	-0.26781	0.333076	-0.278365	0.213099	1.08627	0.260943	1.27489	1.84163	0.236001	-0.0196906	0.478733	-0.341921	2.59324	2.62751	2.00955	0.998723
Pcyt1a	6	-0.800004	0.68348	0.166842	-0.0503185	1.40034	0.593253	0.371572	1.59569	0.581349	0.663784	1.4585	-0.476577	3.1176	2.19081	1.32395	1.52218
Fam83d	6	-0.548233	0.552364	-0.0622299	0.0580987	0.633968	0.901908	-0.340617	1.05116	1.02588	0.308326	0.413267	-0.598519	2.89356	2.56164	1.48604	1.20995
Ccnd2	6	0.775347	0.650691	-0.135636	-1.2904	0.305501	0.441821	1.11763	0.756506	1.03275	0.913013	0.300318	0.473823	3.28708	1.87455	1.93532	1.31023
Fkbp5	6	-0.120108	0.273206	0.358919	-0.512017	0.310984	0.409819	0.882035	0.641411	1.2328	0.808022	-0.0227844	0.265577	3.30097	2.64824	1.05388	1.61164
Atxn7l2	6	0.078335	0.959887	0.152822	-1.19104	0.73915	-0.62941	0.578801	0.932336	0.787308	-0.145747	0.494768	0.0302086	1.85718	2.92778	1.87848	0.674363
Ccne2	6	0.531628	0.0165962	-0.624367	0.0761423	0.997272	1.45141	1.44594	1.63552	-0.205878	0.918727	0.129387	-1.05843	1.92585	2.78759	1.06483	0.886391
Gm4724	6	0.240894	-0.164553	-0.183776	0.107436	0.311528	0.395472	0.0596923	2.6907	0.321266	0.428322	0.456962	0.355225	2.5426	2.75484	0.512044	0.203246
Ccny	6	-0.443575	0.322469	-0.143196	0.264302	0.913647	0.433224	1.22862	0.505529	1.70906	1.84424	0.891343	2.12165	2.16932	2.57191	1.9527	2.83973
Arap2	6	-0.815158	-0.0532038	0.078259	0.790103	-0.0803278	0.235963	0.89012	0.655282	2.26585	1.7886	1.40302	1.84229	2.21395	2.3963	1.95481	1.69963
Zyg11b	6	-1.11464	0.188746	0.0499008	0.875991	0.165653	0.593618	1.07761	0.100752	1.74365	1.82979	1.38903	2.07039	1.90121	2.49597	2.23444	1.48764
Pdpk1	6	-0.649625	0.703848	-0.596177	0.541954	-0.303532	0.508927	0.885104	0.670911	1.93202	1.38831	1.12002	2.0728	2.14434	2.40771	1.88814	2.07024
Slc9a6	6	-0.496309	-0.0719732	-0.174502	0.742784	0.380569	0.454794	1.28108	1.26449	1.77547	1.16805	0.994888	1.52573	3.01516	2.64917	1.95221	2.06931
Uhmk1	6	-0.971402	-0.290076	0.143041	1.11844	0.227634	0.210322	1.24758	0.937156	1.27478	1.41218	1.14377	1.43912	2.62037	2.45073	2.23936	1.87336
Gnpat	6	-0.111659	-0.451902	-0.727714	1.29128	1.25888	1.00787	0.0447041	0.955467	1.5495	1.80669	0.999855	1.33905	2.53077	1.98151	1.57754	2.76135
Ppp1r3b	6	-1.18943	0.211895	0.0146794	0.962851	1.16745	1.01697	-0.15605	0.965058	2.43744	1.94428	1.16792	0.68462	2.2981	2.16081	1.75294	1.8124
Plat	6	-0.347976	-0.131391	-0.684376	1.16374	0.251737	0.7237	0.237102	0.681973	2.77297	1.63242	0.835744	1.72629	1.60757	2.30804	1.95303	1.80711
Napg	6	-0.478995	-0.466511	-0.354484	1.29999	0.131194	0.809032	0.363212	0.30253	2.49665	1.90577	1.01974	1.30115	1.91753	2.10836	2.17036	1.68205
Ist1	6	-0.297029	-0.480754	-0.618995	1.39678	0.779695	1.13815	0.111486	0.0356594	2.82941	1.15949	1.18027	1.56476	1.91011	2.02162	1.68981	1.69921
Chuk	6	-0.867882	-0.485193	-0.326066	1.67914	0.083976	0.264545	0.532787	0.221946	1.98225	1.09953	0.948288	1.41168	2.26527	2.08068	1.78675	1.71345
Gm28035	6	0.253517	-0.822888	-0.930582	1.49995	0.540078	1.5079	0.863883	0.899418	1.25453	1.50356	2.01027	1.7295	2.07157	2.46318	2.17999	1.75886
Cd200r4	6	-0.308647	-0.35709	-0.996705	1.66244	0.862688	0.836217	0.448916	1.57197	1.56856	1.6854	1.53233	1.79019	2.25667	2.0035	2.37963	1.78473
Tubgcp4	6	-0.208824	-0.6533	-0.66696	1.52908	-0.234858	0.75046	1.11485	1.36571	1.94894	1.20187	1.67156	1.17882	2.5499	1.91413	1.93509	1.74688
Qk	6	0.472352	-0.97917	-0.661833	1.16865	0.312691	0.416921	0.390813	0.793185	2.19479	1.55532	1.51609	1.60164	2.40151	2.03162	2.13047	0.65734
Kctd20	6	0.395283	-0.431231	-0.342191	0.378139	0.481156	0.947638	0.00611923	0.155885	2.26744	1.90734	1.13527	1.03441	2.27135	1.8655	2.89523	1.14024
Capn7	6	0.351697	-0.836547	-0.82171	1.30656	0.777354	0.829802	0.495376	0.27737	1.92545	1.50911	0.271506	1.06552	1.89838	1.98084	2.88038	1.18513
Dyrk1a	6	-0.718628	0.39889	-1.02139	1.34113	-0.0290444	-0.407554	1.11759	0.638824	1.45749	1.58905	1.98158	1.57687	2.10755	1.46755	1.84836	1.59225
Sec24b	6	-0.413457	0.434323	-0.642775	0.621909	-0.544863	-0.558264	0.484893	1.0172	1.81845	1.95283	1.26699	2.13841	1.56079	1.68308	1.85687	1.68395
Dlg1	6	-0.703527	0.537285	-0.330563	0.496805	-0.90611	-0.663148	1.18249	1.13275	1.42655	1.14252	1.71985	1.58756	1.22941	1.84825	2.29402	1.52996
Atp2b1	6	-1.47659	0.121809	0.432612	0.922173	-0.394261	-0.183749	0.715812	2.01032	1.30027	1.20344	1.40774	1.59262	1.66397	2.17461	1.61678	1.74367
Cbl	6	-1.08747	-0.112574	0.11854	1.08151	-0.770157	-0.0745645	0.764056	1.97476	1.18761	1.67215	1.30706	1.98056	1.39082	1.98214	1.83739	1.30858
Mypopos	6	-0.816339	-0.740379	0.106102	1.45062	-0.691805	0.768427	1.01838	0.720116	1.86993	1.93345	1.51857	1.70456	1.88309	1.86408	1.50668	1.70793
Rmnd5a	6	-0.657618	-0.314149	-0.612675	1.58444	-0.1879	0.0444408	1.13588	1.03975	1.43434	1.9528	1.15142	2.28674	1.58762	1.83212	1.96512	1.70331
Kat2b	6	-0.640237	-0.514696	-0.507483	1.66242	-0.480536	0.193474	0.762792	1.01386	1.6978	1.20793	1.0866	1.91378	1.7361	2.29719	1.96444	1.12339
Setx	6	-0.886316	-0.67291	0.208471	1.35075	-0.856491	-0.35479	1.11673	1.44668	1.4406	1.34488	1.34978	1.93533	1.6824	1.64481	1.57751	1.43234
Smchd1	6	-0.423712	-0.625618	-0.350442	1.39977	-1.10564	-0.331351	1.25032	1.28034	1.71896	1.40661	1.14075	1.84082	1.72846	1.51739	1.39287	1.35838
Phf20l1	6	-1.31113	-0.67054	0.320331	1.66134	-0.394715	0.0804499	0.61523	1.37881	2.08074	1.33102	1.11054	2.27361	0.996182	1.37082	1.462	1.1594
Pds5a	6	-1.1063	0.208287	-0.648442	1.54646	-0.616429	-0.399561	0.611961	1.16229	1.12404	1.68958	1.78468	0.828914	1.56606	1.86109	1.41221	1.6916
Acsl4	6	-1.20943	-0.246159	-0.0290613	1.48465	-0.320159	-0.208111	0.289867	1.05637	1.12408	0.866043	1.72911	0.865701	1.47853	2.74453	1.47198	1.4693
Gm14965	6	-1.09862	-0.577199	-0.26792	1.94374	-0.54236	0.573919	0.232211	0.892952	0.756568	1.02414	1.11648	1.17644	2.10397	1.4432	2.07594	1.71285
Pten	6	0.47143	-0.350251	-0.47662	0.355441	0.337407	0.491628	0.430359	0.838608	1.94012	1.723	0.949864	1.45223	2.5657	2.21633	2.47303	2.3141
Zfp382	6	0.340674	-0.150466	-0.628631	0.438423	-0.0379597	0.483473	0.917164	1.04441	1.67852	1.27125	1.40925	1.32839	2.58447	1.4468	3.08792	2.07006
Grin3b	6	0.887975	-0.862336	0.196629	-0.222268	0.42171	-0.13111	0.532935	1.05007	2.74935	1.245	0.744745	0.745779	1.98871	1.02728	2.7445	1.61187
Zfp84	6	0.879142	-0.985207	-0.389681	0.495746	0.0328984	0.950516	0.921701	1.01043	2.78943	1.72738	1.00006	1.49676	1.91876	1.65519	1.88347	2.44677
Slx4	6	0.295768	-1.02505	0.0301915	0.699095	-0.223286	0.475783	1.06916	0.861398	2.63072	1.35523	0.83191	1.55452	2.45244	2.35151	0.827279	1.7004
Gbp2b	6	-0.342923	-0.124521	0.243294	0.224151	-0.234771	-0.0730786	0.177138	0.505349	2.85184	1.65484	1.63623	1.2871	2.61117	1.49678	1.13935	1.33786
Cpt1a	6	0.396517	-0.533845	-0.470757	0.608085	-0.258732	-0.0444227	-0.459142	0.234528	1.7699	2.05879	1.28658	1.2185	2.4137	1.82353	1.19786	1.76058
Sidt1	6	-0.503957	-0.237936	0.0713331	0.67056	-0.265839	0.270489	0.208744	0.843769	1.76489	0.780593	0.349762	1.83475	2.304	2.59497	1.94567	1.83924
Gabpb2	6	-0.402474	-0.234508	0.530304	0.106679	-0.862494	0.0161071	0.501624	0.808777	1.8785	1.31956	0.735043	1.80221	2.47675	2.09887	1.838	1.54909
Sptan1	6	-0.132767	-0.207481	-0.174562	0.51481	-0.739288	-0.339783	0.311033	0.700048	1.5364	1.25242	1.08012	1.41525	2.85056	2.20198	1.28984	1.54685
Nin	6	-0.42374	-0.132829	-0.345559	0.902128	-0.998142	-0.302257	0.512339	0.533425	1.51742	1.11901	1.23568	1.8559	2.19864	2.06858	1.56934	1.59345
Hcfc1	6	0.213024	0.0171479	-0.0389031	-0.191269	-0.813452	-0.575151	0.964566	1.52196	1.71259	1.35133	0.739305	1.26494	2.71302	1.77462	1.75127	1.52251
Ubap2	6	-0.0394892	0.325141	-0.389682	0.104031	-0.887933	-0.3616	0.705482	1.11211	0.867819	1.07324	0.198993	1.26528	3.1214	1.96241	1.1231	1.46835
Mdfic	6	-0.97171	0.125754	-0.0528669	0.898823	0.242462	0.177148	0.776333	1.50856	1.93314	1.33366	0.735742	0.136121	2.91448	2.51192	1.11063	1.18961
Osbpl8	6	-0.65653	-0.15097	-0.605913	1.41341	-0.299486	0.117253	0.548513	1.00725	1.99828	1.72409	1.06706	0.770089	2.38996	2.47707	1.20659	1.07311
Cacna1c	6	-0.67637	-0.3043	0.204138	0.776532	-0.356873	-0.0554497	-0.0509825	0.991824	1.33709	0.905361	0.560009	0.515596	2.83504	2.50863	1.65725	1.25879
Wdr13	6	-0.705404	-0.196526	0.545484	0.356445	0.457586	0.499843	0.950638	0.688899	1.46371	2.04114	1.40308	1.13031	0.555375	2.83423	2.54251	2.42743
Anks6	6	-0.721904	-0.278013	0.701119	0.298797	0.741444	0.489723	-0.69051	0.74771	1.45904	0.496123	1.43842	0.821122	1.03415	2.79857	2.58183	1.70571
Slc19a2	6	0.1236	-0.606016	0.720049	-0.237633	0.57173	0.409943	0.117486	1.69925	0.290347	0.856061	0.884733	0.337111	1.83652	1.90312	3.3502	1.69898
Yod1	6	-0.0220157	-0.229316	1.14155	-0.890214	0.126566	0.345296	0.018533	1.25765	0.183797	0.378851	0.67938	1.55773	2.18227	2.52185	1.85761	2.09672
Ube3b	6	0.27075	0.0662318	-0.608228	0.271247	-0.928256	0.950981	0.922603	0.805932	2.64074	2.36101	1.57318	1.86071	1.12519	0.994353	1.62554	1.83499
Kdm5c	6	-0.237124	0.766707	-0.32593	-0.203653	-1.25034	0.406585	1.24608	2.15588	2.46961	1.77073	1.49258	1.77967	0.743395	1.08163	0.870641	1.04298
Taf4	6	-0.368388	0.0683016	-0.490682	0.790768	-1.32798	0.351053	0.974094	0.846495	1.84409	1.80314	0.707516	2.0447	1.40409	1.94245	1.9264	1.15412
Ncoa3	6	-0.371959	-0.266741	0.0347992	0.603901	-1.03771	-0.203516	1.18347	0.946668	2.55748	1.58899	1.22653	2.0459	1.3732	1.94074	1.27859	0.603972
Chd3	6	-0.525121	0.617028	0.458644	-0.550551	-0.00536336	0.662836	0.00106002	0.755148	2.46638	1.65499	2.06309	2.24792	1.00299	1.9109	1.89885	1.87234
Abcd4	6	-1.05192	0.371908	0.819033	-0.139023	0.130299	0.563549	0.0490076	0.261998	2.03538	1.76872	2.10634	2.63358	0.870493	1.21378	1.49891	1.9261
Ddx6	6	-0.836639	0.645305	0.938379	-0.747046	-0.255116	0.0806252	0.661097	0.526663	2.23359	1.86466	1.35333	2.42729	1.33795	1.50253	1.74244	1.62217
Sp1	6	0.163543	-0.153549	0.256287	-0.266281	-0.467721	-0.179066	0.358047	1.10883	1.62096	2.42904	1.40951	2.44119	1.12782	1.29738	2.47113	1.08895
Bicral	6	-0.61252	0.801569	0.0419288	-0.230979	0.0638544	0.0426735	-0.299338	0.457681	1.73893	1.97001	2.01528	2.23299	0.936138	1.53453	2.37454	1.31401
Aff3	6	0.00276297	-0.587907	-0.364055	0.949199	-0.743599	-0.267761	0.221167	0.888341	1.66026	1.044	1.36107	2.075	1.38969	2.01439	1.6057	2.2182
Dnah8	6	-0.154996	-0.713391	-0.175886	1.04427	-1.01693	-0.598446	0.292702	1.37074	1.42006	1.30938	1.61939	1.79611	1.22882	1.73459	1.67937	1.70098
Itpr3	6	0.167607	0.0497426	-0.0508164	-0.166533	-0.801651	-0.250579	-0.320375	0.557701	1.34561	1.31532	1.57848	2.38763	1.16722	2.05752	1.50242	2.02482
Kmt2b	6	-0.443716	0.383904	0.272294	-0.212481	-0.616512	0.0688272	1.1426	1.53589	2.2525	1.74535	1.27578	2.24599	1.56032	1.88916	2.07771	1.89545
Thrap3	6	-1.10866	0.380035	0.436666	0.29196	-0.699101	-0.132461	0.389269	1.60192	1.86327	1.1059	1.15844	1.74452	1.94909	2.07714	1.69843	1.82843
Palm3	6	-0.50153	0.0542974	1.26495	-0.817717	-0.948517	-0.00158991	1.29387	1.04794	2.24458	0.806701	0.825246	1.38071	1.58675	1.84003	1.83513	1.66749
Setd1b	6	-0.155723	0.476827	0.423887	-0.744991	-0.935448	-0.35096	1.26068	1.13097	0.790742	0.931827	0.93975	2.48455	1.21947	1.73686	2.03358	1.96433
Brd4	6	-0.0673862	1.22829	-0.11301	-1.04789	-0.644539	-0.467049	0.576911	0.954237	1.13829	0.854331	0.455581	2.31454	1.8593	1.74794	1.67747	1.67018
Stn1	6	-0.117018	0.804931	-1.41693	0.729017	0.800284	1.22997	-0.182141	0.531712	1.77548	1.62969	1.83565	1.15941	2.70387	1.00001	1.92179	1.78584
Rbm4	6	-0.0987705	0.250515	-1.48025	1.3285	1.05402	0.641874	0.477511	0.587191	1.71535	1.2873	2.69976	1.87882	2.36593	1.09996	1.21495	0.518004
Kxd1	6	0.512728	-0.754214	-0.731208	0.972693	1.28346	1.5594	-0.363888	0.170418	2.52019	2.1308	2.01717	1.66432	1.39374	1.35334	1.63767	1.07745
Pbx2	6	-0.0419569	0.56472	-0.41284	-0.109923	1.14985	0.888297	-0.0770361	-0.695682	2.34506	1.87542	2.14488	1.94073	1.11579	1.62279	2.12738	0.896332
Gba2	6	0.921182	0.0753332	-0.931245	-0.065271	1.13128	1.42123	-0.157241	-0.680938	2.39645	1.51962	1.55246	2.024	0.565736	0.862847	2.12636	0.390203
Nqo2	6	0.966687	0.0371777	-0.973538	-0.0303265	1.03864	1.31462	-0.723276	0.776377	2.25948	1.29175	1.84481	0.795506	1.51896	2.29698	2.23541	0.651968
Tm6sf2	6	0.0606428	0.660535	-0.724731	0.00355265	0.409128	0.518195	-0.575633	1.0881	3.13699	1.52263	1.51848	1.24422	1.34853	1.19752	2.30131	1.14928
Rap2c	6	-0.762679	0.0160696	-0.0456925	0.792302	1.20882	1.01275	1.283	-0.413943	2.15226	1.75589	1.43169	1.22009	2.73151	2.05557	2.16276	1.6102
Cul4b	6	-0.435097	-0.123092	-0.641246	1.19944	1.07993	1.18387	1.02676	-0.417826	2.54585	1.86187	1.52454	1.48009	1.46171	1.9994	2.359	1.61923
Gosr1	6	-1.18843	0.53519	-0.0534231	0.706663	0.195543	1.20211	0.918636	-0.0051655	2.18146	2.20712	1.39688	1.42185	1.97991	2.13566	2.30941	1.04296
Ube2d1	6	0.231631	0.452247	-0.118891	-0.564988	0.369079	0.796108	0.64991	-0.109026	2.50184	2.15652	1.36713	1.84848	1.69342	2.04128	2.24599	2.10667
Zfp384	6	0.492049	0.21863	-0.392691	-0.317988	0.853533	0.197211	0.0438124	-0.518751	2.22879	1.94877	1.30983	1.49427	1.84291	2.17714	2.13668	1.67294
Rtf1	6	-0.316724	0.481968	-0.181588	0.0163438	0.144023	0.876841	0.278043	-0.174585	1.83125	1.59592	1.4793	1.4789	2.27952	2.20966	2.20881	2.39325
Tprgl	6	0.0778531	0.220174	-0.050028	-0.247999	0.568744	1.39782	-0.0153764	-0.622818	2.18727	1.65902	1.64924	1.18225	1.99436	2.13748	2.36232	1.66117
Entpd5	6	-0.0671641	-0.019082	-0.083124	0.16937	0.359662	1.18512	-0.0483575	-0.361678	2.32783	1.40524	1.06682	1.2147	1.90433	2.39222	2.29626	2.07233
Fbxo34	6	-0.313782	0.626099	-0.318825	0.00650801	0.563827	1.17642	1.19767	-0.656011	3.0038	1.90753	0.676508	1.22846	1.88655	2.21445	1.18492	1.34484
Stim2	6	-0.439163	1.47246	-0.979139	-0.0541559	0.338807	1.20398	0.433122	-0.328994	2.3566	1.94687	1.12243	1.66069	1.84154	1.89067	1.66417	1.12212
Gdap2	6	-0.850925	0.0159062	0.0466056	0.788413	0.867956	0.507464	0.776721	0.622068	3.1856	1.41221	2.05635	1.23217	2.42951	1.28705	2.04259	1.16091
Nradd	6	-0.901398	0.265741	0.579157	0.0564995	0.178337	1.13745	0.320307	0.497482	2.41175	2.30727	1.80794	2.05196	2.08728	0.972809	2.29217	0.696744
Esyt2	6	-1.48356	0.0415385	0.392304	1.04972	-0.162258	0.481847	0.731704	1.05162	2.37503	1.86608	1.56284	2.18754	1.05498	1.69308	1.85756	1.51359
Arid4a	6	-1.06993	0.44581	0.318427	0.305691	-0.237743	0.200242	0.681226	0.732734	2.35753	1.93446	1.52952	2.26542	1.00833	1.67278	2.15895	1.85138
Smad4	6	-1.37409	0.166165	0.555195	0.652734	-0.539707	0.461667	0.171667	0.292636	2.26852	1.80467	1.56444	1.47548	1.37642	1.79598	1.70559	1.79788
Stat4	6	-1.2859	0.0500129	0.155383	1.08051	0.332009	1.10089	0.361	0.465208	3.1612	2.06722	1.47702	1.90363	0.716874	1.30843	1.02073	1.15998
Tlr6	6	-0.980863	0.15746	-0.850417	1.67382	0.226213	0.620178	0.335233	0.968017	1.95928	1.66855	2.32896	1.55217	1.53608	1.99869	1.00141	1.7612
Zscan25	6	-0.789615	-0.172344	-0.26737	1.22933	0.575423	0.943426	0.0124883	-0.451203	2.01946	1.77572	2.81233	1.59549	0.72232	1.63256	1.10733	1.12179
Dock11	6	-0.648699	-0.953795	0.442022	1.16047	0.359912	0.723064	0.0996403	1.02192	2.59518	1.93539	1.73697	1.55958	1.73304	1.81878	1.8132	1.88776
Cnst	6	-1.08167	0.298014	0.0253083	0.758349	0.0746397	0.208288	-0.21743	0.822543	2.21687	1.48713	1.97588	1.9468	1.23404	1.84485	2.12405	1.76585
Tbc1d1	6	-0.824344	-0.325217	0.19228	0.957282	0.0732642	-0.487397	-0.311246	0.61697	2.44003	1.42237	1.74293	1.55265	1.27849	1.97522	1.64869	1.43727
Xpo6	6	-0.553486	-0.1248	-0.38752	1.06581	-0.112391	0.141963	-0.29862	0.441317	2.5453	1.67483	1.13479	1.95085	1.35147	1.82976	1.99399	1.32932
Synrg	6	-0.630252	0.174068	-0.161106	0.61729	0.0330602	-0.308777	0.456561	0.403616	1.79282	1.68026	1.60171	1.6257	1.10584	2.43655	1.92313	2.46068
Rnf20	6	-0.640229	0.314601	0.050459	0.275169	-0.290759	-0.292882	0.537912	0.316671	2.84843	1.75609	1.49474	1.59749	1.2257	2.06511	1.61307	1.62086
Map4k4	6	-0.218515	-0.313119	-0.172895	0.704529	-0.17352	-0.00157198	-0.130378	-0.569269	2.15415	1.28727	1.06815	1.70409	1.47797	2.00712	1.94706	1.91582
Rnf38	6	-0.977061	-0.10287	0.0211915	1.05874	-0.461849	0.0578001	-0.150703	-0.11095	2.01001	1.50002	1.18594	1.63067	1.71708	2.00117	1.72688	1.53629
Frmd6	6	-1.128	-0.261686	-0.012519	1.40221	0.527371	0.753585	-0.569949	0.437761	1.70819	1.60053	1.01772	2.12587	1.20735	2.02549	2.00139	1.72763
Lysmd1	6	-0.911472	0.141969	0.117872	0.651631	0.415807	0.166567	-0.176127	-0.104923	1.8094	1.72815	-0.232359	1.77274	1.49425	2.17558	1.86698	1.99406
Zdhhc20	6	-1.24099	-0.0105592	0.472815	0.77873	0.395329	0.940822	0.01464	-0.593108	2.44797	1.72583	0.550215	0.974507	2.11429	1.72727	1.82521	0.973733
Galnt1	6	-1.42895	-0.0210169	0.482978	0.966992	0.585024	0.594004	-0.960987	0.0164028	2.21714	1.36079	1.38788	0.839057	2.07257	1.63632	1.48957	0.752125
Poc1b	6	0.0423116	0.230856	-0.835375	0.562208	1.06665	1.1139	-1.01147	0.129495	2.00536	1.56557	1.30244	0.808837	1.86517	2.63568	1.5308	1.33942
Ncoa4	6	0.262688	-0.201659	-0.703286	0.642257	0.447233	0.715439	-0.269101	-0.38822	2.46376	1.8717	1.84675	0.448798	1.91331	2.15157	0.997025	1.54259
Tmem185a	6	-0.159158	0.425834	-1.33812	1.07144	0.328505	1.01474	0.291717	-0.645559	1.85563	2.30709	0.401687	0.917378	1.81323	2.05973	1.42361	1.14441
Ppp1cb	6	-0.851076	0.839174	-0.943955	0.955858	0.798203	0.400443	0.483302	-0.696311	1.65309	1.32698	0.648169	0.303717	2.39616	1.85563	1.7233	1.75908
Ptpn12	6	-0.617472	1.15248	-1.13673	0.601725	-0.0388161	0.338333	0.250219	-0.716058	1.53633	1.25084	1.23736	1.11294	1.51646	2.27457	1.932	1.55755
Zfp386	6	-0.815747	0.0344206	-0.562239	1.34357	1.37041	0.164581	-0.569436	-0.255673	1.65443	0.840926	1.91735	0.835228	1.48079	1.74742	1.99643	1.87864
Gmcl1	6	-0.132986	-0.790224	-0.489882	1.41309	0.240844	0.420433	-0.510375	-0.209129	1.91356	1.4581	1.7819	1.11064	1.30471	1.14244	2.15427	1.99546
Churc1	6	-0.883506	-0.439358	-0.3029	1.62576	0.071424	0.736592	-0.145504	0.316984	1.78788	0.578508	1.24245	0.23952	2.10593	1.67217	2.3076	1.69325
Mrpl33	6	-1.12907	0.000199107	-0.0546874	1.18356	0.251861	0.89982	-0.125627	-0.342561	2.32154	0.917819	1.90431	0.247447	2.32768	1.30898	1.37671	1.51548
Kdm3a	6	-0.321934	-0.43101	-0.922357	1.6753	0.260994	0.643719	0.607036	0.0717113	2.91302	1.81056	1.31351	1.70993	1.20334	1.08694	1.75586	0.915379
Ppp4r3a	6	0.187607	-0.673766	-0.39939	0.885549	-0.0410883	-0.0143774	1.22681	-0.198136	2.85175	1.70475	1.01929	1.7893	1.13854	0.249888	2.13438	1.26003
Tmf1	6	-0.513419	-0.533945	-0.148195	1.19556	0.328297	0.352633	0.965527	0.156678	3.57391	0.818138	1.2314	1.5256	0.221698	0.727825	1.71551	0.798981
Qrich1	6	-1.00108	0.919218	-0.14417	0.226028	0.316058	-0.0630259	0.108314	0.442544	2.66148	1.07135	1.66674	1.18285	-0.135382	0.794638	2.0524	2.23847
Slc12a7	6	-1.41908	-0.0722409	0.445326	1.04599	-0.297178	0.741913	-0.128408	-0.0156669	1.58056	1.36168	1.8396	2.43063	0.446008	1.57631	1.10527	1.75841
Thra	6	-0.489691	-0.321732	0.431332	0.38009	-0.0437556	1.19102	-0.442972	-0.43424	2.37442	1.53145	1.57855	2.02529	-0.253951	1.20056	1.67121	1.64685
Ifi208	6	-0.777325	0.665137	-0.0680122	0.1802	0.122483	0.981155	-0.891776	-0.277529	2.26716	1.82997	1.28618	2.14964	0.179662	1.19565	1.30359	1.71131
Rb1	6	-1.52522	0.136938	-0.0732641	1.46154	0.730004	0.366703	-0.341156	-0.200368	1.20778	2.06147	1.65846	2.09138	0.297042	0.808629	1.8385	1.04447
H6pd	6	0.072931	-0.230762	-0.398224	0.556055	0.435458	1.0025	-0.533874	1.20583	2.45019	2.39245	1.20454	2.02687	1.1956	1.97363	1.47811	2.21453
Usp19	6	-0.0171801	0.479764	-0.634894	0.172311	0.169738	0.945425	0.428825	0.265373	3.10416	2.17446	1.65101	1.93821	0.929584	1.77469	1.69763	1.78927
Sp100	6	0.102759	0.0635353	-0.18204	0.0157462	0.628457	0.55417	0.0457052	0.196496	3.00317	2.34386	1.68712	1.99851	1.69231	1.4519	1.99734	1.39295
Ripor1	6	0.352837	0.368801	-0.330168	-0.39147	0.766819	0.900479	-0.41072	0.345156	2.85268	2.36332	1.67817	1.58575	1.36756	2.00361	1.82927	1.30205
Padi3	6	0.609066	-0.629801	0.084416	-0.0636801	0.807278	0.797951	0.808663	-0.448139	3.09902	1.69467	1.80121	1.73852	1.64565	1.65356	0.763658	2.02129
Dsp	6	0.172469	-0.0134935	-0.37167	0.212695	0.532478	1.12128	0.465892	0.279109	3.3416	1.73779	2.47119	1.75451	1.43508	1.0786	0.207202	1.40635
Dusp7	6	0.654887	-0.05766	0.261181	-0.858409	0.114799	1.13899	-0.304968	0.659546	3.06361	2.16346	1.26218	1.31547	1.45562	0.699554	2.0836	1.01172
Msl1	6	1.03805	0.0555796	-0.474045	-0.619584	0.192367	1.11445	0.00697862	-0.691356	2.35854	1.92295	1.23801	1.64976	1.35954	0.961223	2.2087	1.55824
Rbm5	6	1.21963	-0.389186	-0.269611	-0.560831	0.543815	1.02125	-0.476101	-0.117306	2.9949	1.92058	0.92857	1.61192	1.10256	1.01476	1.42916	1.56202
Actr10	6	0.00573447	-0.270831	0.147083	0.118014	0.903313	1.02501	-0.342552	-0.504173	2.91741	1.71181	1.37258	1.40432	1.44458	1.67568	2.13872	1.63532
Cox7a2l	6	0.110116	0.269889	-0.525453	0.145447	0.604435	0.756087	-0.581495	-0.677448	2.61875	1.68119	1.80041	1.28926	1.42792	1.69568	1.8301	1.44693
Selenoo	6	-0.284749	0.367454	0.267501	-0.350206	0.30356	0.980664	-0.246912	-0.460061	2.81589	1.27294	2.13189	0.993563	0.969784	1.67923	1.42687	2.16687
Xpc	6	0.335125	0.137606	-0.0878841	-0.384847	-0.168111	0.906285	-1.01326	-0.490364	2.59965	1.10889	1.54492	1.49898	0.984441	1.54189	1.75685	1.46666
Otulinl	6	-0.365654	0.348018	0.503691	-0.486055	0.202594	0.798182	-0.494196	-0.374827	2.96388	1.5588	1.03867	1.43236	1.32992	1.66816	1.8229	1.51756
Fam189b	6	-0.187979	0.145623	0.805464	-0.763108	0.188249	0.707378	-0.553151	-0.550113	2.66676	1.49686	1.31276	0.939868	1.68599	1.94625	1.36249	1.46974
Acp5	6	0.212511	-0.041182	0.481414	-0.652743	0.367513	1.29762	-0.457537	-0.874099	2.87106	1.38017	0.66638	1.4622	1.57008	1.81106	1.08279	1.18852
Rad52	6	0.0840389	-0.30382	0.493262	-0.273481	0.439193	1.1052	-0.586495	-0.952291	3.15403	1.47492	0.97678	0.729717	0.861891	1.62221	1.21176	1.10812
Sec63	6	-0.12791	-0.974329	0.903856	0.198382	0.0749989	0.176029	-0.399095	1.25484	2.45539	0.805912	1.15969	1.89396	1.78368	2.30529	1.72628	0.93256
Iars2	6	0.097305	-0.754328	-0.127866	0.784889	0.824204	0.148902	-1.04383	0.297979	2.29742	0.717028	0.836727	1.29737	1.82848	2.45006	1.23474	1.63093
Rasal1	6	0.291649	-1.01571	0.217463	0.506596	-0.593439	0.594942	-0.386304	-0.0667455	2.16709	0.991304	0.655204	1.53327	1.98377	2.32145	1.16439	1.58076
Smg9	6	-0.0672253	-0.628739	0.00286747	0.693097	0.0136075	0.461468	-0.644872	-0.533614	2.70291	0.377361	1.11937	1.2796	1.79075	1.93774	0.928084	1.64913
Ccdc93	6	0.0305099	0.00556747	-1.22277	1.18669	-0.109731	1.05573	-0.0441778	1.07438	3.10176	1.48524	1.13412	1.37273	1.15157	1.99505	1.2717	1.04825
Card11	6	0.141336	-0.0529039	-0.58805	0.499618	0.00967187	-0.287877	-0.716342	0.93662	3.10536	1.11235	0.745847	1.6324	0.654995	1.99136	0.543157	1.32231
Pgs1	6	-0.389675	0.0595881	0.0513171	0.27877	0.461318	1.41495	1.08733	0.192259	3.87825	1.39272	1.53131	1.04673	1.50958	1.08418	0.607732	0.188033
Il4ra	6	-0.0243231	0.220784	-0.606946	0.410484	0.128417	0.806525	0.73911	-0.37174	3.70656	1.42457	1.16451	1.42008	0.584273	1.45543	0.349952	0.633282
Il3	6	0.634921	-0.21164	-0.21164	-0.21164	0.527594	0.854534	-0.21164	-0.21164	3.56943	1.12429	1.30275	1.50037	1.21085	1.21439	-0.21164	0.587277
Creb3	6	0.159561	0.396773	-0.443504	-0.11283	0.335473	0.845245	-0.0116334	-0.616206	3.43717	0.610945	1.43106	1.00442	1.81908	1.44329	0.539822	0.15232
BC147527	6	0.209891	-0.604822	-0.274912	0.669844	0.763758	0.0828085	-0.572411	0.811257	3.45046	1.25102	2.1031	0.735838	0.96327	0.719987	0.443106	0.360012
Irf9	6	0.719601	0.788957	-0.869226	-0.639333	0.181477	-0.397861	1.58685	0.369933	2.26047	1.25305	1.29207	2.82429	1.26395	0.688182	1.54367	1.19237
Rnf114	6	0.849782	0.206865	-0.965886	-0.0907605	0.585132	0.426367	0.984416	-0.815359	2.70354	1.84274	0.763257	1.80704	1.75517	1.41797	1.77702	0.694424
Msl2	6	0.351968	0.446421	-0.83364	0.0352509	0.308126	-0.225562	0.903131	-0.880318	2.30166	1.90102	0.280643	1.76485	0.801497	1.12352	2.26299	1.44875
Acin1	6	0.891766	0.771825	-0.0496601	-1.61393	0.543954	1.25792	0.438353	0.471143	2.49929	1.60144	1.21989	2.28354	1.0815	1.44774	1.38802	2.21726
Ino80b	6	0.540703	0.899676	-0.55202	-0.888359	0.884333	1.54236	0.231617	-0.467929	2.68561	1.38641	1.34552	1.77138	1.45815	2.00988	1.43692	1.79136
Mark4	6	0.463011	1.43476	-1.00592	-0.891846	1.11505	1.0618	1.03934	-0.405019	2.72011	1.42021	1.05192	1.91309	1.232	0.865619	1.93314	1.23375
Acbd3	6	-0.293958	0.798932	0.0695238	-0.574498	0.0614437	0.747653	0.43396	-0.972519	2.37503	1.26374	0.22528	2.7528	0.738718	1.35376	1.53821	0.609333
Zfp526	6	0.290185	0.641523	0.242999	-1.17471	0.0190532	0.71296	-0.10898	-1.24484	2.23969	2.07759	0.571624	1.50847	0.865692	1.35575	1.37116	1.31239
2410006H16Rik	6	0.651161	0.185873	-0.225964	-0.61107	1.83033	0.721045	-0.13895	0.491457	3.44021	1.34473	2.17844	1.01083	0.65338	1.35873	1.27622	1.18167
Dctn1	6	0.628088	0.612115	-0.0408664	-1.19934	0.53177	1.03921	-0.73011	0.0112718	2.44095	1.68721	2.18187	2.02987	0.826853	1.11731	1.11164	1.02767
Gtpbp6	6	0.982948	-0.100953	-0.2274	-0.654595	0.763064	0.99218	-0.817907	-0.395004	2.76369	1.77249	2.08068	1.33574	1.00541	0.811168	0.679834	1.17286
Irf3	6	1.54793	0.331043	-0.78928	-1.08969	0.861776	0.817878	0.149321	-0.0707659	2.80538	1.07358	2.011	1.09163	0.320877	-0.253295	1.18022	0.379919
Calcoco1	6	0.903126	-0.524032	-0.661151	0.282057	0.980159	1.31195	0.391326	-0.505621	2.94306	1.83137	0.937766	2.16715	-0.265256	0.844421	0.845642	0.72643
H2-Ob	6	2.25983	-1.02645	-0.760601	-0.472783	0.597468	0.825685	0.0192994	-0.174352	2.1867	1.50745	1.36684	1.64262	0.629428	1.04549	1.33644	1.08101
Pdzd7	6	-0.583604	1.4851	0.170241	-1.07174	0.872677	0.751795	0.295931	1.24101	1.25734	1.15909	1.25147	2.61977	2.42837	1.77547	2.12305	0.990289
Tshz1	6	0.0952404	1.83678	-0.900926	-1.0311	0.273658	0.736583	0.456465	0.593349	0.902852	1.74413	0.96271	1.53663	1.89426	2.28207	2.15547	1.35975
Flicr	6	0.479589	0.948778	-0.363091	-1.06528	-0.140076	0.276324	0.65136	0.889047	1.70261	1.91261	2.28982	2.49202	1.40189	1.61533	1.1543	1.93142
Zc3h4	6	-0.244654	0.990997	0.96016	-1.7065	0.0881711	0.636177	0.859691	0.862997	1.79687	1.37664	2.12247	2.07039	1.55496	1.80389	0.959427	1.99213
Clec2d	6	0.909776	0.722317	0.407472	-2.03957	0.289681	0.0167496	0.785761	0.835842	0.644554	1.64178	1.92195	1.84499	1.61603	1.15061	2.10282	1.48314
Casc3	6	0.8865	0.46931	0.582266	-1.93808	0.423674	0.699068	0.284143	0.414298	1.84452	1.54651	0.732404	1.9012	1.52197	2.09463	2.14228	1.19755
Mbd6	6	0.460719	0.734035	1.20607	-2.40082	0.360925	0.623582	0.123141	0.060948	1.65221	1.21081	1.34557	1.43614	1.27645	1.69562	1.44805	1.24938
Klf13	6	0.290709	0.529229	0.708757	-1.52869	-0.410628	0.732039	-0.00349737	0.0750183	1.83109	1.63877	0.656092	2.06939	1.52232	2.13877	1.1194	1.68539
Mllt6	6	0.530942	0.659239	0.413407	-1.60359	-0.317084	0.140517	0.658988	-0.32184	1.66508	1.01074	0.655606	1.93579	1.04368	2.06186	1.88873	1.84731
Csnk2a2	6	0.431147	1.0052	-0.0448216	-1.39152	0.355714	0.827738	-0.38453	0.153384	1.92916	0.859054	0.59223	1.00493	1.61169	2.36696	2.46325	1.00421
Tpcn1	6	0.292964	0.622383	0.1472	-1.06255	-0.333646	0.307331	-0.218284	-0.467866	1.70983	1.23042	0.615728	1.4737	2.00958	2.18864	1.86516	1.61109
Vezf1	6	0.487737	0.730488	0.17744	-1.39567	-0.289593	0.367801	-0.00264201	-0.572217	1.45807	1.08852	0.783416	1.19395	1.34652	2.03268	2.27681	1.89979
Zfp7	6	1.15404	-0.63474	0.710502	-1.2298	0.0464717	0.132486	0.30671	0.584332	2.15797	1.49977	1.58444	1.87573	2.25938	1.03489	1.77971	1.38999
Fas	6	1.0965	0.0959385	0.0862826	-1.27873	0.14914	-0.408143	0.804033	-0.257462	2.53382	0.713681	1.28962	1.40984	1.93252	0.970691	1.90163	1.46289
Kri1	6	0.698965	0.318371	0.0968941	-1.11423	-0.00868804	0.153911	0.478602	0.823656	2.52864	1.36869	0.996918	2.56255	1.90559	1.83897	1.36723	1.74395
Eps15l1	6	0.489384	0.424329	0.097684	-1.0114	-0.784366	0.620988	0.362128	0.821162	2.80254	1.59181	1.30517	1.57552	1.69115	2.05648	0.93775	1.54415
Glyr1	6	1.06762	-0.237335	-0.582537	-0.247746	-0.99732	0.123065	0.0540215	0.296928	2.17353	1.12065	0.490588	1.58154	2.01936	1.66964	1.44075	1.82845
Yju2	6	1.51928	-0.86225	0.956801	-1.61383	-0.271956	0.540226	0.382216	-0.108513	0.815188	1.10855	0.357384	1.56543	1.78557	1.63314	0.866056	1.98018
Xkr8	6	0.689936	0.292674	1.16526	-2.14787	0.0547017	0.58283	0.688277	0.846359	2.41173	2.09119	1.64188	0.572451	0.848996	0.593053	1.26689	0.659948
Ppm1m	6	1.06466	0.433499	0.230801	-1.72896	0.965862	1.31562	0.271024	-0.296634	2.91502	1.58143	1.36022	1.52646	0.916112	0.820006	1.37201	1.12457
Hgs	6	1.55069	-0.102719	0.613107	-2.06107	0.998798	0.644556	-0.0202177	-0.382694	2.24926	1.27153	1.60867	1.26487	0.727127	1.22498	0.848247	0.921868
Rad9a	6	1.63908	0.192592	0.123365	-1.95504	0.392817	0.852192	0.0726383	-0.156629	2.31206	1.10766	0.737682	0.953231	1.64982	1.08487	1.72991	1.27791
Gsk3a	6	1.18362	0.651953	-0.4273	-1.40827	1.00379	0.532466	-0.0971413	-0.85836	2.23537	1.35057	1.02144	0.946898	0.978882	1.7477	1.73133	1.55817
Rxrb	6	1.03318	0.309734	-0.0639565	-1.27896	0.912513	0.850215	-0.438318	-1.11818	2.002	1.1826	1.10163	1.25822	1.32676	1.76247	1.91512	1.14612
Nop53	6	0.863241	0.446058	0.126181	-1.43548	1.04386	0.668414	-0.37096	-0.590505	2.99411	1.1891	1.15182	1.15357	1.23699	1.46742	1.26687	0.640394
Rpusd4	6	0.637885	0.557077	0.359391	-1.55435	0.303416	0.150524	-0.590768	-0.472775	2.56763	0.941824	1.25595	1.28731	1.61005	1.38222	1.45826	1.15736
Fbxo9	6	0.751552	0.424381	0.167824	-1.34376	0.225313	0.749255	-0.224755	-0.515797	2.57255	1.44233	1.94584	0.496053	1.24118	1.17453	1.69372	1.61407
Dnajc7	6	0.60968	0.417969	0.0189326	-1.04658	0.64095	0.818461	-0.887823	-1.11757	2.59828	1.13089	0.735034	0.754363	1.10253	1.17709	1.44437	1.64962
Dynlt1b	6	1.21315	-0.124737	-0.00374666	-1.08467	0.896395	0.34015	-1.07645	-0.57806	2.49133	1.36855	1.17387	0.397478	1.14281	1.06745	1.77732	0.9349
Tada2b	6	1.1674	0.104318	0.2402	-1.51192	0.475127	0.599861	0.765433	-0.665336	2.15669	0.945625	1.90946	1.72461	0.576938	2.15191	0.70699	1.57195
Gm28809	6	0.12961	0.331404	0.904509	-1.36552	0.904614	0.157379	0.218971	-0.9377	2.64562	1.54825	1.55774	1.2093	0.0198833	0.982325	1.38063	1.39007
Stat6	6	0.967949	0.554455	0.0324855	-1.55489	0.00828277	-0.213317	0.0161224	-0.229519	2.06576	1.90906	1.96619	1.53596	-0.133728	0.643042	1.44173	0.657033
Gm15708	6	0.130977	-0.022772	0.176395	-0.284599	0.104958	0.709187	-0.219144	-0.0394994	2.51504	1.43281	1.3709	1.16657	2.29747	2.24078	1.82513	1.94467
Srebf2	6	0.462888	-0.0368371	0.170223	-0.596274	0.426248	0.508867	-0.252502	-0.646548	2.17252	1.28922	1.21135	1.00787	2.11551	2.42415	1.78548	1.69132
Ralbp1	6	0.130071	0.570247	-0.0215045	-0.678813	0.644795	0.971592	-0.261216	-0.572431	2.49055	1.62889	1.51581	0.856448	2.01348	2.13959	1.94849	1.12937
Washc3	6	0.473436	0.380156	-0.285685	-0.567907	0.322177	0.517817	-0.249519	-0.636703	2.9374	1.21955	1.3296	1.0479	1.96082	1.63504	1.58882	1.46895
Gabpa	6	-0.155916	0.460693	-0.274386	-0.0303908	0.0824205	0.439708	-0.405722	-0.782351	2.58702	2.07032	1.1665	0.753057	1.41804	1.73716	1.92463	1.09652
Pglyrp2	6	-0.133215	0.831144	-0.38415	-0.313778	-0.234884	0.853618	-0.960755	-0.481093	2.18453	1.51444	1.16165	1.00594	1.92034	1.83526	1.74065	0.70311
Slc44a2	6	0.120817	0.0860985	-0.245909	0.0389933	-0.205697	0.459006	-0.513955	-0.58831	2.18064	1.35803	0.878003	1.53975	2.12064	1.97714	1.52095	1.8754
Txnip	6	0.215556	-0.432188	0.406678	-0.190046	-0.188885	0.263188	-0.638596	-0.713736	2.38642	1.30734	0.831969	1.30893	2.02538	1.68937	1.27115	1.78261
Cyth1	6	0.377487	0.578069	-0.408268	-0.547288	-0.152973	0.382535	-0.777503	-0.424191	2.63219	1.19013	0.759843	1.18696	2.06386	1.84568	1.08608	1.23643
Pdlim1	6	0.525837	0.0109798	0.0376919	-0.574509	-0.0515805	0.300463	-0.707847	-0.738416	2.33058	0.804693	0.888202	0.88075	2.10948	2.25299	1.33346	1.08764
Ncdn	6	0.0981058	0.495999	-0.794505	0.2004	0.13345	0.873371	0.304695	-0.0684082	2.96745	0.905975	0.824312	1.60378	2.57337	1.45104	1.57197	1.69598
Ddx23	6	0.167502	0.16232	-0.793892	0.46407	-0.513273	0.1552	-0.0498961	-0.346553	2.73445	0.963159	1.46501	0.859693	1.95236	0.946237	1.85584	1.67199
Trappc6b	6	0.445636	0.229977	-0.844831	0.169218	0.129971	1.1793	0.137832	-1.69563	2.29848	1.31045	0.861299	0.73861	1.66275	1.40709	1.28706	1.54657
Zfp91	6	-0.469178	0.148543	0.184371	0.136264	-0.103543	0.513261	0.570415	-0.662414	0.783622	0.69766	0.74714	0.942604	1.82383	2.23393	2.8849	2.05552
Ythdf1	6	0.361577	0.519388	-0.0189667	-0.861999	0.140091	0.434973	0.833812	-1.04881	0.90314	1.36215	-0.334317	0.523431	2.35953	1.66963	2.47018	0.980838
Rhoa	6	0.138447	0.738278	0.428627	-1.30535	1.44019	1.16771	0.347484	-0.603825	2.3197	1.2223	1.16918	0.482306	2.18183	1.80881	2.13846	1.01862
Ctbp1	6	0.364171	0.528774	0.563215	-1.45616	0.874513	1.30453	0.479815	-0.717457	2.03024	0.962818	0.729865	0.389229	2.66066	1.72266	1.62835	1.27988
Sh3bp1	6	0.299522	1.11703	0.0574723	-1.47402	0.565174	0.879686	-0.0373837	-0.52776	2.01489	0.85133	0.178845	0.728591	2.44467	1.67196	1.6584	1.42105
Gga1	6	0.398933	1.11843	0.433108	-1.95047	0.796376	0.909887	-0.272682	-0.89126	1.78606	0.879312	1.02983	0.763209	1.47934	1.19159	1.78853	1.566
Dda1	6	0.735544	0.593573	-0.238104	-1.09101	0.752065	0.87816	0.143945	-0.540072	2.41978	1.02261	0.482657	1.36369	2.32664	1.72529	2.14436	0.968873
Gtpbp1	6	0.943621	0.469192	0.073598	-1.48641	0.513825	0.565775	0.162919	-0.867182	2.19309	1.11018	0.965153	0.920567	2.17344	1.88712	1.60059	0.966592
Imp3	6	1.04804	0.183259	-0.162865	-1.06843	0.794124	0.920272	0.468042	-0.701751	2.28923	0.415092	0.399369	0.537411	2.12895	2.1945	1.82635	1.43325
Rab9	6	0.576131	0.785587	-0.00566062	-1.35606	1.05019	1.25645	-0.188326	-0.703146	2.2688	0.96654	1.40713	1.13196	2.35103	1.74084	1.25608	0.798812
Naca	6	0.587384	0.288982	0.179305	-1.05567	0.794874	0.740316	-0.724067	-0.494284	2.75433	0.978135	1.26242	0.334853	1.93384	1.60526	1.47085	1.29309
Ctnnbl1	6	0.822446	0.271795	0.138341	-1.23258	0.933925	1.02623	-0.869992	-0.701482	2.00349	0.922802	1.03019	0.619811	2.2277	1.96042	1.25127	0.969127
Aimp1	6	0.650712	0.536022	-0.34442	-0.842314	0.576767	1.36782	-0.284577	-0.584617	2.26515	0.858393	0.749706	0.248555	2.83892	1.39236	1.18496	1.40084
Upf3a	6	0.829548	0.42198	-0.309732	-0.941795	0.776369	1.13704	-0.70068	-1.14587	2.11224	1.18663	0.118158	0.417407	2.19014	1.25857	1.25487	1.20554
Mlx	6	0.237135	1.10165	0.434426	-1.77321	0.482957	1.04503	0.899718	-0.800792	1.78632	1.70238	1.69077	1.11032	1.89768	1.6971	1.48163	0.725109
Mitd1	6	0.193911	0.705994	-0.0220705	-0.877834	0.369666	-0.25356	1.1219	-1.44038	2.20296	1.63757	0.82433	0.723912	2.29236	1.0665	1.06788	0.413556
Cbfb	6	-0.212311	0.28443	-0.209195	0.137075	0.501417	0.684661	0.462834	-1.04978	1.48901	1.22488	0.79054	0.166884	3.16988	1.79636	1.75984	1.05011
Rab5a	6	-0.393224	0.990216	-0.615442	0.0184499	0.979551	0.148465	0.369988	-0.533462	2.31732	0.651223	0.250437	0.0154185	2.48068	2.16698	1.4654	0.105172
Klhl9	6	-0.279742	0.00135133	1.35537	-1.07698	0.2015	0.26215	-0.361093	0.219037	1.92433	1.28362	0.528681	0.482839	1.98482	2.19598	2.19227	1.12371
Dgcr8	6	0.115226	0.330501	0.951292	-1.39702	-0.0678531	0.0402086	-0.259755	-0.416835	1.59658	0.893453	1.23671	0.125348	2.37284	1.73097	1.44377	1.71604
Slc39a8	6	-0.696221	0.560042	0.676467	-0.540289	-0.0348859	0.956706	-0.147293	-0.233888	3.14613	0.516276	0.656797	0.442689	2.21505	1.4019	1.05506	1.24465
Myo1f	7	0.00444026	-0.0106339	0.0253291	-0.0191355	2.1565	2.34421	2.31721	2.20694	2.47421	2.49942	2.23512	2.31503	1.98874	1.95108	2.11613	1.73443
Itga7	7	-0.234471	0.0376063	0.0609219	0.135942	2.00441	2.22214	2.49418	1.9554	2.58544	2.23978	2.34714	2.50301	2.05587	1.82138	2.04369	1.66609
Acsbg1	7	-0.238951	-0.0288225	0.0194505	0.248323	2.08495	2.15031	2.31553	2.01863	2.60781	2.5108	2.37574	2.40218	1.86487	1.74142	2.03387	1.83009
Ubash3b	7	-0.179132	-0.0231033	0.0812686	0.120967	2.22942	2.15498	2.14084	1.98647	2.55716	2.56319	2.36072	2.17526	2.13396	1.8113	2.25195	1.8787
Glrx	7	-0.0722608	0.00995214	-0.0591857	0.121494	2.14895	2.12855	2.06515	1.83224	2.7869	2.48679	2.23178	2.36564	2.19031	1.91045	2.10563	1.71292
Camk2b	7	-0.294023	0.283172	0.250393	-0.239542	2.16045	2.4382	1.93607	2.03354	2.47089	2.44784	2.22466	2.37908	1.73309	1.74959	2.25549	2.06576
Erbb3	7	0.0918129	0.157847	-0.0402332	-0.209427	1.85119	2.04954	2.21398	1.78652	2.52484	2.72594	2.25811	2.46993	1.8669	1.70492	2.25661	2.02305
Pbxip1	7	0.109618	0.0983677	0.0556344	-0.26362	2.13296	2.2577	1.92529	1.65591	2.59724	2.53697	2.39483	2.61468	1.42714	1.64297	1.97317	1.98526
Serinc5	7	-0.0362125	-0.249846	0.112527	0.173531	1.9027	1.99637	2.23306	2.29873	2.15165	2.52496	2.32939	2.70592	2.04289	1.69953	2.20997	1.76392
Mocos	7	0.463648	-0.359631	-0.0398017	-0.0642155	1.8138	2.0054	2.25884	2.1652	2.39515	2.47291	2.44826	2.66245	1.69745	1.61287	2.01254	1.77041
Il10ra	7	0.252227	-0.269979	0.0117088	0.00604346	2.01153	2.08822	1.67082	1.96669	2.66399	2.63531	2.31641	2.20887	2.15817	1.98815	2.22019	1.98403
Aldoc	7	0.297894	-0.281781	0.0983308	-0.114444	2.14202	2.18562	1.84726	1.58598	2.7601	2.44091	2.39578	2.20277	2.20302	2.09723	2.01464	1.79745
Zbtb42	7	0.288883	-0.00616101	0.215777	-0.498499	1.92575	2.10511	1.97331	1.70144	2.71773	2.43914	2.26616	2.24568	2.35097	2.21367	1.89969	1.76142
Unc13d	7	0.198458	0.0307548	0.177114	-0.406328	1.98476	2.19222	1.60645	1.5838	2.84908	2.29404	2.25047	2.33163	2.25079	2.02585	2.17272	1.90405
Fxyd5	7	0.172741	0.232913	-0.0021353	-0.403518	2.17425	2.12364	2.07522	1.67252	2.65415	2.45284	2.25155	2.3688	2.07313	1.9254	2.23728	1.90701
Vsir	7	0.100024	0.360678	-0.0539169	-0.406784	2.01155	2.09964	1.82403	1.47543	2.5229	2.57224	2.12328	2.60656	1.88745	2.20955	2.15521	1.94936
Slc43a2	7	0.279813	0.0880423	-0.0515091	-0.316346	1.65078	1.86227	1.76022	1.52669	2.81661	2.64878	2.18255	2.35798	2.26201	2.04924	2.09766	1.91746
Trim46	7	0.116187	0.28385	0.00466159	-0.404698	1.80114	1.76459	2.0933	1.65604	2.96842	2.52475	2.09773	2.42262	2.05773	2.01046	1.98973	1.7413
Skiv2l	7	0.247096	0.198758	0.0479387	-0.493792	2.02693	2.14251	1.68758	1.57164	2.77861	2.30935	2.58714	2.45273	1.81374	1.88874	1.85747	1.99249
Ccs	7	0.0679008	0.19207	-0.0645339	-0.195437	1.81589	2.05235	1.65315	1.67085	2.9674	2.45467	2.388	2.37728	1.96824	2.00545	2.14359	1.68466
Cd27	7	0.0896102	0.156411	-0.0262141	-0.219807	1.89478	2.00481	1.70496	1.46023	2.94717	2.63181	2.31956	2.3438	1.80368	1.74722	2.18107	1.87443
Cd2	7	0.0921332	0.400161	-0.171761	-0.320532	2.31006	2.06849	2.03663	1.7706	2.81495	2.38676	2.4994	2.18818	1.97903	1.69861	1.9283	1.68879
Rtf2	7	0.515005	0.106524	-0.24153	-0.379998	2.33477	2.28249	2.15379	1.72856	2.89039	2.45187	2.13211	2.02729	1.79606	1.74492	1.84519	1.58758
Gpr55	7	0.29835	0.0444879	-0.0109779	-0.33186	2.58284	2.2525	1.58803	1.93696	2.41269	2.5831	2.3786	2.17163	1.62457	1.54068	2.29745	1.73505
Igflr1	7	-0.0940511	0.250146	-0.0724306	-0.0836641	2.09958	2.23309	1.57985	1.92818	2.7583	2.47555	2.48274	2.2717	1.82536	1.89672	2.22039	1.83556
Ccng1	7	-0.114883	0.389536	-0.0759529	-0.1987	2.0952	2.00899	1.62521	1.86837	2.74017	2.47523	2.45975	2.33055	1.9642	1.70992	2.36527	1.6407
Smpdl3a	7	0.0156363	0.154258	-0.320326	0.150432	1.94246	2.13577	1.74056	1.43461	2.71964	2.48824	2.44442	2.19638	1.86408	1.746	2.45037	2.09124
Arrdc1	7	0.210681	-0.283211	0.0927896	-0.0202596	2.33997	2.20181	1.62371	1.73846	2.85681	2.36992	2.43767	2.37515	1.69633	1.70986	2.07155	1.53505
Mta3	7	0.0422924	0.0203494	0.155826	-0.218468	2.07643	2.14366	1.66103	1.24365	2.84878	2.52125	2.48277	2.46298	1.69425	1.65527	2.02275	1.58322
Neu3	7	-0.222467	0.20478	0.305247	-0.28756	2.26805	2.21319	2.22197	2.6421	2.12255	2.29378	2.22047	2.26707	2.05868	1.65989	2.08077	2.02692
Asxl1	7	-0.509599	0.109143	0.0310999	0.369356	1.49833	1.70402	2.24697	2.55414	2.45368	2.29587	2.21863	2.63938	1.85081	1.82853	2.00649	1.84059
Gpr68	7	-0.0849866	0.150682	0.159032	-0.224727	1.90435	1.985	2.23386	2.04088	2.56848	2.45434	2.22697	2.246	2.39036	2.06499	2.2306	1.96317
Ccr4	7	-0.20613	0.192583	0.0800102	-0.0664631	1.78733	1.91642	1.98707	2.06956	2.78002	2.39148	2.25769	2.03676	2.36943	2.16287	2.33559	1.8844
Reep3	7	-0.0461834	0.209513	0.11177	-0.2751	1.44435	1.76705	1.99855	2.09143	2.46093	2.27247	2.1573	2.3337	2.62501	2.28079	2.27813	1.99714
Cep250	7	0.158079	-0.143437	0.0270947	-0.0417373	1.60891	1.95849	1.63208	2.11183	2.7738	2.42091	2.46225	2.44714	2.16841	1.92656	2.09683	1.962
Kdm4a	7	0.114924	0.128915	-0.274821	0.0309826	1.71578	1.72695	1.67838	2.05662	2.72669	2.51889	2.14151	2.61376	2.06106	2.16619	2.14547	1.97999
Myh9	7	0.136327	0.238844	0.0490195	-0.424191	1.33208	1.52818	1.72116	1.93204	2.63257	2.50111	2.41189	2.47816	2.31972	1.91079	2.01916	2.08429
Mgarp	7	0.242026	0.00562142	-0.0549305	-0.192717	1.64201	2.04084	1.72361	2.10117	3.21056	2.29525	1.98721	2.28258	2.15747	1.97849	1.78099	1.80262
Inpp5d	7	0.340787	0.0910424	-0.403629	-0.0282	1.68872	1.72492	1.81862	1.95224	2.99873	2.30286	2.14819	2.302	2.14238	2.23526	2.17126	1.39804
F2rl1	7	0.0787867	0.269115	0.0942679	-0.442169	1.84645	2.08782	2.49631	1.80783	2.60568	2.5007	1.975	2.65212	1.96169	1.76103	1.92065	1.46247
Inpp1	7	-0.191687	0.549558	0.0170385	-0.37491	1.72838	1.55246	2.39631	2.05521	2.64712	2.15903	2.14123	2.71801	1.94731	1.85062	2.12936	1.74871
Itpkb	7	-0.363506	0.541772	0.00405037	-0.182317	1.69775	1.93715	1.98369	1.87156	2.67865	2.46844	2.08236	2.72048	1.59294	1.92282	2.26868	1.75431
Prpf18	7	-0.0611922	-0.0202744	0.227321	-0.145855	1.34707	1.68535	1.74726	2.05966	2.68429	2.62995	2.62733	2.5328	1.98868	1.57374	1.98643	1.56808
Wdr81	7	0.337629	-0.277659	-0.0961399	0.0361703	1.45143	1.6053	1.68214	1.81388	2.66073	2.65062	2.41013	2.71067	1.55482	1.80473	1.9814	2.11007
Zswim8	7	-0.0636693	0.00960474	0.267177	-0.213113	1.27909	1.55329	1.6786	2.05904	2.47868	2.49027	2.50635	2.78967	1.34027	1.87479	1.98944	2.18271
Slc12a9	7	0.666336	-0.402416	0.137671	-0.401591	1.3471	1.96228	1.12165	1.9303	2.3881	1.93337	2.76787	2.63867	1.49583	1.53843	2.29103	1.91114
Fkbp15	7	0.427059	-0.995902	0.638389	-0.0695463	1.28741	1.38653	1.86816	1.97642	2.89548	2.18761	2.36088	2.23868	1.69677	1.63855	1.8834	1.8395
Zfp944	7	0.0697952	-0.43497	0.742105	-0.376931	1.60866	1.37967	1.65149	1.5625	2.68436	2.43681	1.76626	2.73635	2.02555	2.27618	1.90155	1.06193
Gm21983	7	0.769272	-0.272693	0.494155	-0.990734	1.71846	1.27651	1.79979	1.34996	2.28625	2.14181	1.78661	2.72744	1.7196	2.29082	2.3005	1.64751
Slc17a5	7	0.042045	0.00716895	0.120192	-0.169405	1.47846	1.64338	2.13504	1.90044	2.91869	2.0072	1.98512	2.92148	2	1.92763	1.98023	1.97854
Tpr	7	-0.0669057	0.0310948	-0.235202	0.271013	1.15235	1.51974	2.54942	1.90833	2.54763	2.559	2.13879	2.66964	1.94454	1.5932	1.95843	1.76613
Fam20a	7	-0.041489	-0.00356638	-0.0858563	0.130912	0.990388	1.32066	2.53112	1.5024	2.88244	1.9845	2.15801	2.54738	2.39484	1.66707	1.80278	1.69845
Samhd1	7	0.0975485	0.206847	-0.155555	-0.14884	1.56272	1.53165	1.77877	1.33528	2.94449	2.3359	2.33354	2.73548	1.91475	1.98519	2.09248	1.67239
Ap3d1	7	0.243361	0.372885	-0.504256	-0.11199	1.27839	1.82318	1.53958	1.47189	2.90614	2.27394	2.16041	2.50276	1.83695	2.18282	2.24517	1.97806
Tmc8	7	0.246467	0.14191	-0.575827	0.187451	1.51015	1.6889	1.75113	1.25129	2.94881	2.40593	2.15765	2.74766	1.65792	1.43371	2.04236	1.91725
Trim8	7	0.416924	0.392317	-0.0784334	-0.730808	1.4645	1.71679	2.22476	1.09166	2.83861	2.51203	1.87575	2.37336	1.95867	1.78059	2.07594	1.74162
Dtx3l	7	0.345777	0.465124	-0.304427	-0.506474	1.28943	1.46497	2.08432	1.1403	2.92673	2.35444	1.89612	2.56311	2.16069	1.88486	1.94419	1.37051
Gcg	7	0.120336	0.152533	-0.218577	-0.0542907	1.55771	1.30402	1.86629	1.5265	2.54979	1.89726	2.36143	3.31199	1.90226	1.7514	0.889707	1.53681
Smpd1	7	0.251583	-0.0864616	0.118787	-0.283908	1.74781	1.91089	1.33434	1.46803	2.96022	2.22504	2.40507	2.10002	2.39343	2.10637	2.23686	1.7321
Eva1b	7	0.215512	0.0321361	-0.0358307	-0.211817	1.8655	2.10116	1.37278	1.2826	3.05328	2.2284	2.31738	1.98086	2.19764	2.05277	2.26044	1.89765
Eif2ak1	7	0.0525015	-0.104329	0.0731613	-0.0213341	1.72062	1.85563	1.39805	1.27201	2.9919	2.50699	2.44876	2.05304	2.02794	2.06506	2.29392	1.78239
Ifi209	7	0.278491	0.0484018	-0.119073	-0.207819	1.72571	1.85827	1.15455	1.30739	2.81558	2.49484	2.38309	2.16945	2.00375	2.00873	2.42484	1.96551
Limd1	7	0.467686	-0.281592	0.033949	-0.220043	1.48627	1.99052	1.6319	1.28637	3.00583	2.58818	2.26453	2.18349	1.80305	2.10033	2.09217	1.70881
Natd1	7	0.670654	-0.206988	0.00656515	-0.470232	1.84482	2.1535	1.74994	1.15882	2.69786	2.68823	2.25389	2.15109	1.82036	1.63988	2.22284	1.78167
Sash3	7	0.374995	0.136963	0.145333	-0.657292	1.75967	1.99969	1.33439	1.04699	2.78412	2.53487	2.46029	2.12644	1.92771	1.71559	2.25154	1.64095
AI467606	7	0.199277	0.355647	-0.00272523	-0.552199	1.84701	1.70351	1.68831	1.52656	3.11342	2.29397	2.10137	2.26997	2.13482	1.78214	2.29948	1.68268
Eloa	7	0.235375	0.225456	0.0599656	-0.520797	1.83108	1.82915	1.65717	1.86258	3.08118	2.37418	2.35961	2.34447	1.94895	1.46901	2.07589	1.56471
Snx20	7	0.286525	0.181839	0.16138	-0.629744	2.09988	1.97607	1.29931	1.56276	3.19885	2.25689	2.18391	2.14641	1.67583	1.74109	2.13234	1.44503
Tor4a	7	-0.0411747	0.193569	0.453766	-0.606161	1.56053	1.73904	1.40611	1.61276	3.07944	2.56808	2.14322	1.88773	1.88767	1.39281	2.40577	1.86883
Rhot2	7	0.0778923	0.154762	0.250278	-0.482932	1.88637	1.73485	1.70318	1.35905	2.94167	2.75677	1.93993	2.27741	1.87216	2.24928	1.99794	1.60737
Irak4	7	0.14656	0.15422	0.350238	-0.651019	1.88149	1.72982	1.94675	1.35206	2.84281	2.42471	2.10577	2.53799	1.76448	2.17223	2.06677	1.29121
Ssbp4	7	0.0706539	0.272406	0.690232	-1.03329	1.64377	1.78004	1.70068	1.07796	2.63157	2.28494	2.06838	2.25711	2.20254	2.20864	1.95551	1.77201
Dhx16	7	0.425071	0.364735	-0.296797	-0.493008	1.5931	1.72127	0.997764	1.95128	2.91177	2.28114	2.57317	2.35209	1.72793	1.80242	1.91553	1.7374
Dis3l	7	0.362824	0.309097	0.237031	-0.908952	1.9582	1.65382	1.29694	1.47655	3.2644	2.26824	2.32843	1.63469	1.58377	1.74522	1.88656	1.76718
Mtif3	7	0.530882	0.725785	-0.243386	-1.01328	1.6169	1.75901	0.961784	1.59851	2.93921	2.49605	2.00683	1.8919	1.68642	1.87662	1.99569	1.26103
Pcsk7	7	0.558844	-0.161734	-0.159051	-0.238058	1.73553	1.80713	1.14938	1.56602	3.04741	2.42328	1.9991	2.33667	2.08968	1.96562	1.91073	2.11195
Camk2d	7	0.553477	-0.359784	0.0510945	-0.244787	1.4479	1.16963	1.10866	1.47607	2.94646	2.54961	2.29441	2.15796	2.21495	1.81418	1.92691	1.98721
Smarcd2	7	0.817117	-0.0701644	-0.0464017	-0.700551	1.96342	1.79894	1.3043	1.22058	2.88673	2.05943	2.29915	2.07125	2.22834	2.07414	2.04289	1.75245
Gsn	7	0.796252	-0.327245	-0.087934	-0.381073	1.63239	1.66939	1.32765	1.22701	2.87727	2.12601	1.97614	2.07266	2.69968	2.06939	2.00676	1.82678
Lgmn	7	0.850311	-0.178352	-0.217829	-0.454131	1.50324	1.50983	0.941986	1.24542	2.79609	2.17453	2.25077	1.9555	2.23655	2.0675	2.3088	2.00372
D17H6S53E	7	0.578069	0.1879	-0.252743	-0.513226	1.97416	1.47231	0.958928	1.51978	3.23346	2.05056	1.92837	2.25022	2.39353	1.43137	1.69185	1.64657
Rnpepl1	7	0.468818	0.121116	-0.43951	-0.150423	1.81878	2.07296	1.0698	0.966613	2.95264	1.96837	1.91955	2.43291	2.09521	1.98287	2.3285	1.67949
Ppp1r12c	7	0.240861	0.427835	-0.373375	-0.295321	1.47287	2.06213	0.999838	1.26203	3.23934	2.05332	1.85977	2.16544	1.93328	1.84326	2.29178	1.8603
Fhod1	7	0.825475	0.0255344	-0.357648	-0.493362	1.35186	1.85219	1.44245	1.37379	2.91124	1.97652	2.0575	2.17576	1.94564	1.79536	2.47565	2.25299
Upf1	7	0.802673	0.0104792	-0.305012	-0.50814	1.31332	1.68097	1.16179	1.05107	2.85682	2.12578	1.97198	2.33368	2.13191	1.93737	2.07058	2.29141
Arhgef2	7	0.616973	0.173789	-0.37445	-0.416312	1.25207	1.63924	1.14928	1.15115	2.90621	2.18133	1.73681	2.06516	2.15517	1.99085	2.62341	2.02842
Jakmip1	7	0.0998356	0.289584	-0.0100134	-0.379406	1.3918	1.61569	1.15171	1.03641	3.19559	2.18145	2.06651	2.31135	2.13935	1.94423	2.16737	1.80413
Git2	7	0.0681809	0.260276	0.137022	-0.46548	1.31046	1.60329	1.14434	0.873139	2.86228	2.51698	2.02937	2.38831	1.98977	1.70515	2.40739	1.90224
Prkd2	7	0.518966	0.153444	-0.162597	-0.509813	1.23959	1.76237	1.00222	0.753756	3.03472	2.35752	1.83485	2.3854	1.7852	1.90622	2.19734	1.66863
Ifi206	7	0.281399	0.201077	-0.305257	-0.177219	1.23712	1.23072	1.04355	0.988849	2.94593	2.42632	2.23295	2.41314	1.76903	1.64461	2.37325	1.9098
Qars	7	0.397478	0.0444918	0.0615777	-0.503548	1.78544	2.04941	1.32327	1.07862	3.21363	2.03741	2.19334	1.74657	2.21751	2.17406	1.60092	2.01412
Fermt3	7	0.442534	0.0277754	-0.0667259	-0.403584	1.65483	1.81839	1.22148	1.01064	3.18133	2.02129	1.95206	1.81117	2.41941	2.19816	2.00732	1.98576
Cnn2	7	0.49636	0.38428	0.276606	-1.15725	1.66341	1.71809	1.20057	1.12095	2.76793	2.18486	1.94753	1.82778	2.35151	2.04499	2.08841	1.95744
Lsp1	7	0.555011	0.209051	0.260966	-1.02503	1.81053	1.89866	0.799028	0.997208	2.86563	2.0347	1.95711	1.81537	2.20915	1.93895	2.1897	1.78325
Cnp	7	0.419089	0.0831887	0.147067	-0.649345	1.4106	1.68213	0.980724	0.97815	2.87457	2.26	2.20197	2.02519	2.34484	2.29798	2.04356	1.61354
Epsti1	7	0.425749	0.187821	0.196318	-0.809887	1.47639	1.64656	1.08587	0.946204	3.24894	2.19693	1.91247	1.9681	2.05865	2.15819	1.73588	1.74678
Brap	7	0.234676	0.576123	-0.0852435	-0.725555	1.81897	1.54392	1.70128	0.820127	2.95343	2.17817	1.64496	2.2161	1.92852	2.30355	2.12941	1.92954
Cd247	7	0.181108	0.413234	-0.115915	-0.478426	1.53395	1.90265	1.68002	0.948656	3.01875	2.36864	2.16765	2.15463	1.8874	2.11585	2.26055	1.63387
Nelfb	7	0.649841	0.365323	-0.392756	-0.622407	1.63016	1.70453	1.39801	0.72272	3.04113	2.24629	2.05212	1.83206	1.83575	2.11947	2.21829	1.64439
Narf	7	0.51199	-0.00157283	0.0905785	-0.600996	1.03477	1.94825	1.38113	0.775152	2.93621	2.23882	1.83382	2.18409	2.24022	2.14044	2.09357	1.72077
Frmd8	7	0.243993	0.468514	0.0703619	-0.782869	1.44387	1.77943	1.32198	0.500767	2.67809	2.27972	1.73444	2.13497	2.25837	1.9649	2.29796	2.01714
Slfn1	7	0.199521	0.314707	0.221937	-0.736164	1.18733	1.56715	1.51299	0.573254	2.93991	2.33133	2.05934	2.33328	2.07035	1.71534	2.02838	1.82032
Mon1a	7	0.441408	0.155164	-0.197926	-0.398646	1.30947	1.66613	1.56024	1.29336	3.5404	2.04799	1.47835	1.91238	2.12048	1.99926	2.08567	1.49731
Flot1	7	0.466725	0.257781	0.0100016	-0.734507	1.48986	1.25424	1.50482	0.691175	3.49781	2.00567	1.68631	1.92904	2.02428	1.38245	1.96722	1.647
Tmem50a	7	0.131822	0.128329	-0.0810979	-0.179053	1.65042	1.97647	1.50191	0.735178	2.76955	2.12788	2.0603	1.94278	2.58581	2.20435	2.34392	1.9374
Mob3a	7	0.261653	-0.00736871	0.0604243	-0.314708	1.58226	1.76965	1.2636	0.679542	2.5102	2.39376	1.97284	2.0079	2.56275	2.14613	2.5169	1.90958
Arl6ip1	7	0.149218	0.199267	-0.310242	-0.0382426	1.94187	1.92383	1.06534	0.955848	2.51828	2.28333	2.25112	1.78116	2.84487	2.03469	2.28406	1.51189
Esd	7	0.417023	0.245161	-0.0804314	-0.581753	1.92919	2.06302	1.34576	1.04341	2.56469	2.00958	2.31429	1.63507	2.58352	2.42739	2.0869	1.98431
Clic1	7	0.410841	-0.0303018	0.0655853	-0.446125	1.75841	1.96048	1.06352	1.23967	2.63457	2.12313	2.19898	1.46684	2.63577	2.33117	2.33385	2.00245
Pdlim2	7	0.586741	0.159287	-0.156311	-0.589717	1.77986	1.86433	1.11987	1.02189	2.71917	2.23748	2.32022	1.6565	2.41802	2.04298	2.19705	2.08408
Slc9a3r1	7	0.360685	0.184522	-0.0696704	-0.475536	1.69248	1.66275	1.01075	1.10097	2.85712	2.20931	1.95933	1.66188	2.53495	2.2789	2.43591	1.73151
Arhgdib	7	0.307647	0.131274	-0.0606676	-0.378253	1.63755	1.65189	0.831429	0.874628	2.85392	2.26903	2.05034	1.69151	2.42881	2.26964	2.27789	1.87525
Eif3h	7	0.312825	-0.125711	0.0648097	-0.251925	1.79755	1.89604	0.822166	0.787915	2.87557	2.11334	2.11106	1.4888	2.36901	2.1857	2.29215	1.96564
B3gat3	7	0.381661	0.113349	0.216704	-0.711714	1.684	2.14563	0.87103	1.00579	2.7807	1.92206	1.98415	1.72468	2.57418	2.02546	2.35516	1.67566
Rab8a	7	0.447775	0.424472	-0.192454	-0.679793	1.89751	1.98562	1.56808	1.05232	2.83638	2.32524	2.07435	2.09227	2.3608	1.81969	2.17029	1.78512
Tbc1d10c	7	0.443483	0.0695532	-0.0341665	-0.47887	1.73114	1.89822	1.27478	1.13967	2.98845	2.31343	2.1231	1.97661	2.29869	1.77168	2.23505	2.15683
Grk2	7	0.559923	0.133062	-0.240808	-0.452177	1.65384	1.7364	1.41143	0.836708	3.04367	2.23322	1.97478	2.07394	2.23511	1.91544	2.26925	1.86615
Dctn5	7	0.274466	0.370142	-0.196047	-0.448561	1.63542	1.80709	1.25569	0.970671	2.89891	2.23497	2.13538	1.93804	2.31609	2.35843	2.2769	1.62317
Rhog	7	0.529702	0.364096	-0.130636	-0.763162	1.86308	1.7043	1.27378	1.04447	2.77993	2.20147	1.98608	1.80271	2.39621	2.33199	2.26023	1.72083
Tmem9b	7	0.519755	0.356258	-0.135859	-0.740155	1.41392	1.77524	1.30125	0.956199	2.57707	2.15747	1.94967	2.10313	2.6572	2.29708	2.09602	1.91296
Rab5if	7	0.682265	-0.0159673	-0.315098	-0.351199	1.56407	2.01537	1.61571	0.958621	2.83857	1.99493	1.7466	1.98324	2.6537	2.12223	2.31309	1.70071
Oxa1l	7	0.797936	-0.10464	-0.0967468	-0.596549	1.51859	1.85154	1.19449	0.780295	2.80844	2.27389	1.57869	1.97804	2.43933	2.16222	2.21747	1.64526
Bnip2	7	0.241425	0.355447	-0.29139	-0.305482	1.4984	1.51812	1.41907	1.13778	2.99957	2.23241	1.87775	1.40065	2.74481	2.05097	2.3972	1.47517
Cdc42se1	7	0.141521	0.392913	-0.271338	-0.263096	1.41486	1.69062	1.37677	0.640603	2.83856	2.4668	1.99363	1.71735	2.5478	1.80427	2.41259	1.26868
Gyg	7	0.374815	-0.00759655	-0.425778	0.0585599	2.01505	2.20044	1.25515	1.39821	2.88022	2.38772	2.24441	2.09082	2.15791	2.1198	2.1526	1.67344
1700123O20Rik	7	0.0874024	0.232375	-0.405182	0.0854045	1.99236	1.91709	1.26948	1.16696	3.14054	2.59411	2.0467	1.68389	2.14807	2.00443	1.98961	1.73891
Ccndbp1	7	-0.0143846	0.311194	-0.258406	-0.0384039	2.12912	2.04152	1.1744	1.26683	2.88227	2.46647	2.3563	2.37648	1.97749	1.9089	1.97959	1.62659
Bloc1s1	7	0.0214468	0.38845	-0.203329	-0.206568	2.0961	2.12242	1.10437	1.30665	3.07806	2.27938	2.07146	2.30221	2.09777	1.70408	2.09119	1.61317
Cdipt	7	0.0723762	0.282987	-0.341675	-0.0136885	1.61311	1.84036	1.38425	1.14573	3.02017	2.44752	2.06263	2.08506	2.26439	2.13971	2.31392	1.39029
Tax1bp1	7	0.380141	-0.0283393	-0.259544	-0.0922578	1.99841	1.84478	1.55868	0.86816	3.02773	2.41519	2.24505	1.86159	2.14287	1.81918	2.27383	1.23786
Atp6v0d1	7	0.275656	-0.0948637	-0.277629	0.0968371	1.91497	1.57843	1.09111	0.984053	2.97317	2.45172	2.09569	1.64627	2.22668	2.53935	1.96703	1.52968
Surf1	7	0.271584	-0.123248	0.0754373	-0.223773	1.52593	1.82622	0.860071	0.963838	2.92701	1.9731	2.84852	1.34562	2.1689	1.87303	2.27659	1.42454
Pgm1	7	0.0709513	0.373442	-0.135706	-0.308688	1.92736	1.61786	0.59203	0.951051	2.7058	2.14961	2.69401	1.44232	2.44827	1.96804	2.01039	1.33994
Spin1	7	-0.310913	0.655334	-0.0526986	-0.291723	1.52834	1.65382	1.92565	1.05683	2.46822	2.53034	2.05671	2.16165	2.5321	1.92751	2.3802	1.96543
Nagpa	7	0.126261	0.652463	-0.519308	-0.259415	1.17312	1.56789	1.81089	1.21396	2.62381	2.36091	2.01327	2.03145	2.45982	2.49494	1.91473	2.05076
Gimap1os	7	-0.392908	0.89641	-0.150002	-0.3535	0.937759	2.10142	1.60026	0.635259	2.30992	2.43676	2.30968	2.10289	2.00662	1.95972	2.12941	1.93533
Zbtb2	7	-0.0896382	0.960266	-0.0478302	-0.822798	1.39434	1.29928	1.63463	0.746431	2.64821	2.08182	2.11583	1.94573	1.93407	2.23906	2.34635	1.98334
Tbc1d22b	7	-0.252997	1.15035	-0.286976	-0.610374	1.36788	1.68263	1.22918	0.838825	2.60572	2.13951	1.78145	2.27156	1.97504	2.25719	2.06492	2.09283
Cmpk2	7	0.193365	0.635071	-0.87723	0.0487936	1.55365	1.36658	1.48859	0.708097	2.41139	1.80524	2.06509	2.70485	2.38386	1.9849	2.20836	0.982402
Cyth4	7	0.125399	0.521396	0.100756	-0.747551	1.73888	2.07521	1.83475	1.04837	2.68772	2.54431	1.94178	2.41369	1.81	1.61554	2.23279	2.01181
Mfap1a	7	-0.0145207	0.668184	0.139812	-0.793475	1.42338	2.00678	1.21402	1.02375	3.11968	2.2418	1.987	2.26272	1.78238	1.88925	1.8274	1.84654
Ppp1r18	7	0.624391	0.331154	0.117671	-1.07322	1.81523	1.94626	1.37039	0.922693	2.55282	2.09979	1.90935	2.02889	2.32272	2.12125	2.25122	1.92148
Csnk1g2	7	0.443626	0.523793	0.116457	-1.08388	1.61709	2.0633	1.53166	0.822154	2.46297	2.1133	2.02483	2.03201	2.31987	2.00773	2.14855	2.1094
Smap1	7	0.124792	0.45876	0.30443	-0.887982	2.0161	1.84718	1.39949	1.19958	2.55484	2.24428	2.31232	2.22182	1.77556	2.07187	2.42224	2.0526
Pstpip1	7	0.184499	0.41988	0.281237	-0.885616	1.87953	1.99314	1.12149	1.15832	2.93894	2.19867	2.03378	2.11419	1.97589	2.08222	2.15905	1.77985
Hectd3	7	0.202101	0.392805	0.140459	-0.735365	1.71481	1.86738	1.04155	0.759192	2.63773	2.34038	2.09854	2.29916	2.00354	2.10646	2.22641	1.96182
Zbtb7b	7	0.236209	0.639495	0.31735	-1.19305	1.71323	1.83408	1.09694	1.14232	2.53961	2.3427	1.94573	1.9555	1.96512	1.87605	2.47495	1.8898
Rnf215	7	0.615964	0.0420475	0.202118	-0.86013	1.75126	1.689	1.55201	1.24546	2.50543	1.87534	2.50347	2.62413	1.80295	2.00247	2.1792	2.16672
Lrrc61	7	0.486001	0.339353	-0.00562917	-0.819726	2.00608	1.68544	0.843496	1.02634	2.71157	2.22862	2.48293	2.30015	1.7072	1.87863	1.99644	1.81781
Gm36738	7	0.706702	0.218337	-0.0641316	-0.860908	1.55938	1.49111	0.71063	1.13617	2.49073	1.98269	2.46964	2.47147	1.33135	1.61223	2.42357	2.03237
Fut11	7	0.737691	0.119198	-0.0247143	-0.832174	1.33678	1.58946	2.0086	1.05211	2.5421	2.57705	1.8685	1.96501	2.10017	1.49081	2.59161	1.90473
Cxxc1	7	0.639587	0.0795817	0.062079	-0.781247	1.68377	1.52685	1.42645	0.729363	2.6816	2.27889	1.98229	2.00144	2.09169	2.06002	2.63325	1.59457
Cyhr1	7	0.575766	0.219394	-0.00370863	-0.791451	1.68848	1.50491	1.23901	0.469804	2.4587	2.3561	2.22592	1.9112	2.3895	1.49417	2.45772	1.71374
Arhgap27	7	0.791956	0.178827	-0.380094	-0.590689	1.4814	1.58573	1.56689	0.942154	3.14058	2.29588	2.0627	2.31328	1.43774	1.32969	2.19532	1.47222
Nab2	7	0.917237	0.273416	-0.253793	-0.93686	1.69388	1.48988	1.0384	0.989203	2.90841	2.60985	1.80631	1.72483	1.71108	1.44481	2.25082	1.76599
Preb	7	0.771046	-0.193171	-0.00535063	-0.572525	1.27506	1.83573	0.945513	0.969352	2.98477	2.20546	1.80602	2.61815	1.87905	1.78708	1.45937	2.05715
Taf1c	7	0.624461	0.197631	-0.201565	-0.620526	1.53553	1.41402	0.979573	0.874465	3.27127	2.06248	1.9477	2.54705	1.57992	1.73403	1.70723	1.72354
1600014C10Rik	7	0.105509	0.287826	-0.0713732	-0.321961	1.46913	1.74881	0.738347	0.800472	3.21593	2.69656	1.77001	2.29873	1.71454	1.67317	1.60111	1.38332
Taok2	7	0.37099	0.734726	-0.242205	-0.863511	1.11817	1.95653	0.764017	0.943776	2.62789	2.10333	1.56785	2.85469	1.15966	1.74693	1.93002	1.90586
Wdr26	7	-0.146943	0.0751398	0.0758544	-0.0040513	1.70234	1.82944	1.80973	1.58687	2.57744	2.50179	2.20191	2.34249	2.30769	2.27128	2.4455	2.12134
Nbeal2	7	-0.330905	0.0853933	0.0185406	0.226971	1.44667	1.70603	1.74349	2.05349	2.64147	2.48355	2.20086	2.47488	2.17508	2.09125	2.32585	2.09132
Ppp4r1	7	-0.0281056	-0.027093	-0.0110783	0.0662769	1.50553	1.54839	2.15654	2.11777	2.74393	2.38119	2.29532	2.32882	2.15182	2.10952	2.41338	1.684
Gbp7	7	-0.196949	-0.136282	0.212536	0.120695	1.39289	1.59727	2.03076	1.8456	2.61636	2.42938	2.14391	2.44098	2.5257	2.15008	2.25075	1.83355
Picalm	7	-0.450649	0.0588224	-0.0316713	0.423498	1.76186	1.32862	1.87041	1.88292	2.75776	2.37201	2.15909	2.30784	2.41769	2.11801	2.26094	1.74255
Prex1	7	-0.15498	0.00826956	-0.224863	0.371574	1.62084	1.81171	1.78715	1.64909	2.58677	2.335	1.92325	2.30823	2.70761	2.28513	2.33892	1.92959
Lrrc8c	7	-0.132743	0.129078	-0.0706083	0.0742734	1.47123	1.3097	1.85977	1.8169	2.49248	2.24172	2.13809	2.14105	2.85008	2.29588	2.36898	1.91814
Adam10	7	-0.32557	0.33462	-0.189965	0.180916	1.53462	1.73208	2.13594	1.35129	2.79828	2.43888	2.09264	2.13237	2.53301	2.06429	2.00338	2.06883
Agap2	7	-0.020416	0.149844	-0.124949	-0.00447858	1.67565	1.68094	1.54199	1.49875	2.86833	2.35956	2.08257	2.07753	2.56566	2.35287	2.13692	2.13469
Rab27a	7	0.0675747	0.17663	-0.0310395	-0.213165	1.589	1.69536	1.79987	1.41668	2.96809	2.2292	1.81795	2.15764	2.64741	2.29182	2.17896	1.92667
Tspan14	7	-0.145273	0.340326	-0.171003	-0.0240496	1.5626	1.61017	1.8329	1.52314	2.70637	2.45051	1.81645	2.13327	2.60169	2.5899	2.14619	1.74226
Sema4d	7	-0.228931	0.0133878	-0.0503289	0.265872	1.20565	1.50563	1.73515	1.7118	2.94685	2.35421	1.72689	2.38151	2.68329	2.20973	1.83119	1.64964
Antxr2	7	-0.383773	0.045363	0.0427628	0.295647	1.91707	1.62271	1.4795	1.92729	2.7983	2.2621	2.66861	2.26068	1.99761	2.25873	2.11384	1.70702
Man2a1	7	-0.327892	-0.216397	-0.132176	0.676464	1.51292	1.50855	1.77136	2.22788	2.76235	1.98743	2.41523	2.2434	2.12059	2.3369	2.17639	1.6962
Fam53b	7	-0.235858	0.183651	-0.60028	0.652487	1.54956	1.726	1.40478	1.82353	2.44155	2.60476	1.90018	2.42833	2.09506	2.45503	2.09828	1.96861
Zc3hav1	7	-0.302124	-0.0304002	-0.260655	0.593179	1.46013	1.80821	1.62429	1.46599	2.7237	2.25829	2.02521	2.32336	2.03973	2.43511	2.54053	1.84503
Tnks2	7	-0.296684	0.00564328	-0.314354	0.605395	1.11702	1.51926	1.58379	1.36088	2.68968	2.33582	2.24858	2.04761	2.49178	2.21154	2.25792	1.98586
Mbnl1	7	-0.88004	0.0461667	0.236108	0.597765	1.42384	1.45214	1.57572	1.76081	2.48758	2.42497	2.22826	1.99698	2.1278	2.3997	2.34538	1.95154
Smad3	7	-0.930837	0.335216	-0.00127341	0.596895	1.88739	1.37919	1.48453	1.5695	2.81246	2.50421	2.27509	2.12851	1.86658	2.02078	2.1045	1.58154
Dennd1c	7	-0.0560698	0.0758766	0.151825	-0.171632	1.84839	1.81687	1.68242	1.72779	2.67058	2.45914	2.56333	2.54194	1.77143	2.12081	2.26738	1.95099
Crtc3	7	-0.0289694	0.222417	0.0839019	-0.277349	1.63188	1.6712	1.9102	1.61824	2.74407	2.46727	2.15536	2.77093	1.60078	2.09155	2.21883	2.03293
Cacna2d4	7	0.130516	0.226341	0.238336	-0.595193	1.85843	1.84095	1.57175	1.58497	2.71715	2.24561	2.11905	2.73832	1.77092	2.08219	2.27268	2.09166
Adamts10	7	-0.0355764	0.205635	-0.0890572	-0.0810018	1.75156	2.12155	1.48108	1.67319	2.8424	2.37476	2.19414	2.51514	1.79178	2.15066	2.23511	2.16185
Gm45837	7	-0.236967	0.0927365	0.132915	0.0113157	1.66675	1.93413	1.66598	1.53627	2.90211	2.38465	2.22784	2.58312	1.81396	2.08261	2.22907	2.07159
Arhgap4	7	0.193641	0.0957369	0.00314592	-0.292524	1.8403	2.02452	1.34486	1.43236	2.96313	2.50662	2.40692	2.44263	1.63317	1.84566	2.0309	1.91641
Gpbp1l1	7	0.0111425	0.178101	0.138312	-0.327556	1.84071	1.7217	1.45154	1.53159	3.04289	2.46998	2.34607	2.53638	1.65507	1.81609	2.053	1.87316
Arhgap45	7	0.0498626	0.275653	0.0271522	-0.352668	1.40947	1.86458	1.36829	1.29042	3.01456	2.3266	2.28926	2.44227	1.60705	2.01524	2.24673	2.02174
Rfx1	7	-0.150027	0.249258	0.0571954	-0.156427	1.42698	1.61142	1.53319	1.61384	2.82679	2.25937	2.15604	2.42592	1.99127	2.33951	2.35586	2.27042
Slc2a3	7	-0.224773	0.127299	0.155871	-0.0583965	1.58038	1.61079	1.15086	1.31395	2.74244	2.48846	2.26278	2.30183	1.82338	2.33065	2.48569	1.9679
Helb	7	-0.563883	0.246254	0.441839	-0.124211	1.37816	2.09211	1.75955	1.41867	2.46512	2.43493	2.26526	2.52635	2.38039	2.05464	1.71841	2.14978
Nfatc3	7	-0.289105	0.169763	-0.148138	0.26748	1.24337	1.68455	1.93768	1.35893	2.34358	2.64213	2.33788	2.71805	1.72347	2.11629	2.31417	1.94337
Ets1	7	-0.565826	0.413366	0.18001	-0.0275498	1.53732	1.69422	1.65001	0.921408	2.78807	2.49275	2.00466	2.46327	2.11682	2.09833	2.09204	1.90818
Plcg1	7	-0.513269	0.533801	-0.022049	0.00151706	1.21311	1.39097	1.48753	1.31272	2.82229	2.46953	1.93088	2.72583	1.88393	1.79084	2.08722	2.13505
Vill	7	-0.371089	-0.00224289	0.013889	0.359443	1.52857	2.08092	1.68002	1.79387	2.80847	2.70775	2.25727	2.34788	2.16595	1.90716	1.99298	1.55669
Pde2a	7	-0.141582	-0.0866027	0.139882	0.0883028	1.25706	2.11455	1.54147	1.62031	2.8603	2.7266	2.1589	2.25117	1.84462	2.21847	2.2069	1.62416
Wbp1l	7	0.00476486	0.339833	-0.360932	0.0163335	1.65622	2.32567	1.80939	1.12838	2.90091	2.6182	1.89049	2.27387	1.92571	1.80466	2.13224	1.93104
Retreg1	7	-0.428511	0.184237	-0.173819	0.418092	1.62118	1.87748	2.03116	1.08702	2.89765	2.44503	2.10076	2.34594	1.82597	1.95552	2.25001	1.91981
Cmip	7	-0.0579677	-0.0176564	-0.236641	0.312265	1.91415	1.93846	1.94599	1.90627	3.08651	2.51246	2.14126	2.23872	2.00577	1.95122	1.99212	1.58348
Cd53	7	-0.114675	0.128796	-0.195473	0.181352	1.77562	1.94842	2.16334	1.44761	3.0367	2.31968	2.28288	2.29094	1.96998	2.03344	2.16359	1.70699
Ccr5	7	-0.392899	0.246522	-0.394684	0.541061	1.64287	1.67467	1.80099	1.61844	2.9718	2.48395	2.24965	2.28981	2.11354	1.94654	2.02646	1.6454
Uhrf2	7	-0.463936	0.423087	-0.476543	0.517392	1.78076	1.82693	1.71135	1.68848	3.01761	2.4083	2.04217	2.53904	1.61622	1.71851	2.03039	1.4487
Virma	7	-0.328327	-0.0664326	-0.0622727	0.457033	1.56823	2.04859	2.01463	1.46371	2.86291	2.76997	2.002	2.57152	1.54922	1.90581	1.72669	1.37547
Axin2	7	-0.709435	0.579404	0.242207	-0.112176	1.55017	1.72234	1.4258	2.01531	3.10344	2.4235	1.85847	2.23846	1.90533	1.69708	2.14847	1.71847
F2r	7	-0.967022	0.795464	0.199521	-0.0279644	1.83412	1.56306	1.64812	1.28459	3.09799	2.35036	1.77146	2.13272	2.09353	1.84236	1.67366	1.17837
Trim5	7	-0.018121	0.094038	-0.0363045	-0.0396124	1.7875	0.784974	1.38885	1.27859	2.64335	2.69977	2.32622	2.52129	2.08678	1.96078	2.10011	1.42522
Chp1	7	0.0798909	0.23729	-0.0875538	-0.229627	1.9762	1.2875	1.28005	0.966997	2.91717	2.47276	1.52839	2.11211	2.36927	2.15715	2.2445	1.98149
Naa60	7	-0.269647	0.441588	-0.0845449	-0.087396	1.7745	1.4344	1.28182	0.678591	3.01938	2.1513	2.23244	2.0515	2.34731	1.80793	2.1626	1.91487
Pak2	7	-0.372764	0.354064	-0.049865	0.0685653	1.38286	1.08576	1.18827	0.828319	2.8133	2.35545	1.98571	1.90576	2.49548	2.27614	2.21258	1.93001
Adcy7	7	-0.569158	-0.294456	0.320103	0.543512	1.47264	2.04791	1.4348	1.7879	2.79096	2.63939	2.17299	2.45456	1.46004	1.76818	2.01005	1.87588
Ptprc	7	-0.91054	-0.0928644	0.0753056	0.928098	1.51936	1.74373	1.76922	1.65408	2.94524	2.2491	2.3449	2.2855	1.23429	1.70434	1.81371	1.64779
Dock2	7	-0.339831	-0.204353	0.00101246	0.543172	1.29087	1.46044	1.57245	2.00673	3.01983	2.38157	2.09377	2.51945	2.07555	1.86579	1.97534	1.76559
Arid4b	7	-0.5558	-0.0682247	-0.0285233	0.652548	0.872096	1.36837	1.13281	1.94608	2.97055	2.22949	2.03665	2.40511	1.69939	2.15566	2.0325	1.77782
Pacs1	7	-0.298968	-0.230867	-0.179031	0.708867	1.35974	1.50444	0.970477	1.29985	2.72619	2.32114	2.03455	2.54441	2.002	2.02376	2.3855	1.91255
Sp3	7	-0.504527	-0.295408	0.258266	0.541669	0.983516	1.33838	1.30145	1.07057	2.87072	2.34158	2.00811	2.24796	2.11132	1.93091	2.29895	2.05561
Camk2g	7	-0.892621	0.082929	0.171385	0.638307	1.42523	1.6054	1.52903	1.6226	2.81385	1.99379	1.61082	2.40669	2.32808	2.08709	2.45406	1.54997
St8sia4	7	-0.926929	0.133008	0.391846	0.402075	0.974933	1.34876	1.3115	2.03416	2.80189	2.18163	1.96655	2.24751	2.27676	2.02262	2.13662	1.686
Dpp8	7	-0.792879	-0.124115	0.102716	0.814278	0.939214	1.15357	1.47562	1.86741	2.99859	2.07534	1.80924	2.0605	2.32616	1.94036	2.10918	1.67779
Ppp1r12a	7	-0.812187	0.203997	-0.242127	0.850316	1.18802	1.4516	1.62476	1.74532	2.67198	2.38529	1.91444	2.4731	1.19986	2.05569	2.34458	1.71818
Prkx	7	-0.966961	0.0523976	-0.0224529	0.937016	0.869792	1.46081	1.30477	1.35282	2.85755	2.30592	1.703	2.3289	1.85714	2.08478	2.10215	1.21512
Tmem71	7	-0.239289	-0.131559	-0.0732918	0.44414	1.46612	1.81596	1.36964	1.01951	3.07637	2.19438	2.07551	2.51214	1.87225	2.13955	2.22619	1.56451
Patl2	7	-0.0231752	0.00154809	-0.0991175	0.120745	1.31027	1.67456	1.14588	1.19833	3.15184	2.38259	2.14964	2.34894	1.79389	1.89866	2.4137	1.61806
Tbc1d14	7	-0.00246279	-0.323573	-0.0813725	0.407409	1.67553	1.62967	1.45609	1.22305	3.2434	2.35062	2.17652	2.48795	1.77684	2.04887	1.65903	1.64531
Cyfip2	7	-0.192176	-0.148095	0.0538723	0.286399	1.19378	1.46523	1.53322	1.14322	3.20162	2.47322	2.2503	2.2928	2.00869	1.97408	1.89618	1.23774
Stx5a	7	-0.00855062	0.141838	-0.338769	0.205481	1.34568	1.30782	1.24356	1.61189	3.24944	1.89954	2.28411	2.15713	1.48309	2.51586	2.10063	1.03121
Nck1	7	-0.0659946	0.39515	-0.322052	-0.0071033	1.96773	1.17714	1.50952	1.98566	3.26689	2.2734	1.92818	2.51402	1.42721	1.49978	2.04062	1.49389
Arhgap25	7	0.118609	0.157041	-0.481279	0.205629	1.95223	1.51627	1.16044	1.77104	3.30624	2.57312	2.06743	2.14042	1.59932	1.771	1.82305	1.37461
Snx14	7	-0.452587	-0.0558912	-0.175046	0.683524	2.03341	1.82693	1.23275	1.17702	2.83706	2.20463	2.57982	2.42265	1.19003	1.70286	2.11516	1.37172
Chil5	7	-0.21213	-0.0190522	-0.0456352	0.276817	1.67032	1.44239	1.25052	1.21442	3.28591	1.98981	2.26388	2.55582	0.886813	2.03127	1.81033	1.70448
Elf1	7	-0.873055	0.450184	0.0177435	0.405127	1.87517	1.2185	1.21321	1.0787	3.27389	2.31118	2.16251	2.23838	1.2713	1.57053	1.62655	1.34731
Traf5	7	0.285176	-0.605387	-0.420499	0.74071	1.56863	1.75324	1.50933	1.69452	3.30779	2.16082	1.8652	2.34102	1.76828	1.53895	1.79226	1.76497
Atg2a	7	0.101628	-0.321063	-0.622031	0.841466	1.24919	1.76959	1.98752	1.43468	2.81575	2.24793	2.00834	2.73259	1.63532	1.63484	2.08875	1.57151
Fgd3	7	0.396827	-0.514502	-0.290728	0.408402	1.43281	1.49037	2.00888	1.53193	2.78539	2.27619	1.9835	3.00307	1.13329	1.59191	1.96098	1.68983
Lmbr1l	7	-0.0762184	-0.344171	-0.486306	0.906695	1.86733	1.92382	1.69895	1.37322	2.50085	2.19391	1.80548	3.07058	1.32521	1.69437	2.07344	1.16261
Ranbp10	7	0.279601	-0.224049	-0.396028	0.340476	1.59104	1.7015	0.917597	1.16853	2.99032	1.91598	1.80388	2.51957	1.27167	2.19945	2.58567	1.66859
Flcn	7	0.274639	0.0358387	-0.786278	0.4758	1.78802	1.44217	0.724864	0.856426	2.88526	2.34078	1.82257	2.28175	1.46884	2.13015	2.15454	1.8551
Tcp11l2	7	-0.0805015	0.166856	-0.575349	0.488994	1.24875	1.458	1.05083	0.748744	3.0864	2.41696	2.01511	2.22656	1.58334	1.9835	2.15745	1.75207
Ccm2	7	-0.0300635	-0.168759	-0.588232	0.787054	1.275	1.67213	0.967258	1.12311	2.902	2.30536	2.12665	2.4817	1.56961	1.37207	2.30465	0.829973
Exoc2	7	-0.88182	0.0792155	-0.0984444	0.901049	1.64918	1.76504	2.20596	1.25733	2.72128	2.44008	1.99525	2.49872	1.92397	1.35715	1.53769	1.3052
Scyl2	7	-0.875501	0.0475755	-0.0367015	0.864627	1.45025	1.17011	2.01428	1.54784	2.79957	2.0179	2.4027	2.40123	1.71643	1.75836	2.1137	1.0811
Tab2	7	-1.05004	0.470709	0.0378119	0.541517	1.54327	0.944303	2.16549	1.22083	2.63301	2.47997	1.95496	2.54051	1.68217	1.36752	1.81418	0.923406
Kdm1b	7	0.0641641	0.179143	-0.373944	0.130637	1.07095	0.516609	1.75917	1.4915	3.1427	2.78505	1.30016	2.25185	1.62444	1.70415	1.64313	0.77699
Elovl6	7	-0.246028	0.315439	0.215607	-0.285019	1.04434	1.13899	1.56721	1.91006	3.05452	2.06872	2.3824	1.90779	2.22129	2.44832	1.75847	1.7547
Dock8	7	-0.384185	0.101992	0.147035	0.135158	0.629193	0.412446	1.2011	2.03465	2.67794	2.34005	2.30562	2.21455	1.88802	2.09268	1.82415	1.74487
Tha1	7	-0.213934	0.22274	0.0426434	-0.0514496	1.64366	1.70462	1.54747	1.39305	3.22608	2.18179	2.39241	2.37955	2.12114	2.00105	1.65471	1.88734
Lgals7	7	-0.0180558	0.0924888	-0.166233	0.0918	1.23237	1.19618	1.54646	1.25849	3.19746	2.14396	2.53645	2.55448	1.94989	1.89299	1.3465	1.61746
Il13	7	-0.0311287	0.374993	-0.361719	0.0178543	1.64922	1.27297	1.29843	1.73426	3.18044	1.88193	2.60395	2.05363	2.23416	2.21541	1.27255	1.637
Tph1	7	0	0	0	0	0.923636	0.858844	1.40472	1.3556	3.08445	2.29014	2.46634	1.74685	2.49191	2.04099	0.88178	1.45093
Shpk	7	0.148264	0.381015	-0.401761	-0.127518	1.11748	1.59095	0.604244	1.10614	2.52241	2.39409	2.35048	1.84247	1.64852	2.39132	0.784262	2.56047
Epha3	7	-0.309867	0.144549	0.392857	-0.227539	0.981708	1.07093	0.751331	0.967833	2.90636	1.96997	1.86193	2.83649	1.46335	2.23515	0.596098	1.8914
Terf2ip	7	-0.0563081	0.276872	-0.00192055	-0.218644	1.40876	1.65332	0.557479	1.18847	3.32993	2.27944	1.92146	1.95681	2.4488	1.40935	1.62356	1.61629
Cdhr3	7	-0.213601	-0.1487	0.344143	0.0181587	0.971337	1.91108	0.707531	1.08043	3.18237	2.11104	1.9086	2.25951	2.44814	1.72261	1.29054	1.74966
Aqp3	7	-0.415155	0.926679	-0.347324	-0.1642	1.31045	2.0167	0.767911	1.07154	2.77631	2.40064	1.68158	1.96318	2.70509	1.48076	1.78051	1.21785
Rspry1	7	-0.861677	0.225725	-0.171558	0.807511	1.46597	1.27119	0.437561	1.52745	3.12791	2.37919	2.22463	1.64551	1.95631	1.48395	1.42708	1.28827
Aldh5a1	7	-0.457506	0.0802607	-0.321331	0.698576	1.3495	1.52711	-0.122375	1.56584	2.7543	2.05902	2.08248	2.32838	1.9546	1.43428	1.99123	1.10861
Trat1	7	-1.17023	0.586569	0.134127	0.449529	1.12571	1.86615	0.23139	1.433	2.96204	1.62946	2.06271	2.34947	1.5629	1.81078	1.15135	1.13874
S100a4	7	-0.133135	-0.141	0.272404	0.00173167	2.0722	2.10247	1.75563	1.83127	2.47989	2.36043	2.34026	2.17067	2.45449	2.13176	2.364	2.14341
S100a10	7	0.000546586	0.0493437	0.0225755	-0.0724658	2.03914	2.08836	1.52642	1.80062	2.48574	2.26009	2.26485	1.86256	2.52841	2.37807	2.484	2.14698
Gna15	7	0.0435362	-0.0743741	0.0321012	-0.00126327	1.88605	2.04539	1.51759	1.77463	2.62871	2.37566	2.09854	2.07136	2.45932	2.38724	2.45037	2.07318
Psen2	7	0.174307	0.0981267	0.0533545	-0.325789	2.13177	2.03653	1.73091	1.9319	2.5778	2.38971	2.25991	2.31768	2.25387	2.22784	2.34577	1.94817
Trpv2	7	-0.0301596	0.020024	0.0817399	-0.0716043	1.96452	2.12327	1.71465	1.81395	2.73545	2.44177	2.30621	2.21908	2.20667	2.21437	2.35099	1.92023
Mfsd1	7	0.127755	0.0531963	-0.00765138	-0.1733	1.99022	1.94968	1.86524	1.49432	2.75469	2.22344	2.29448	2.24011	2.46393	2.22664	2.21274	2.07801
Gmfg	7	0.186304	0.0581746	-0.0853745	-0.159104	2.04481	2.11218	1.60029	1.434	2.7733	2.35112	2.33187	2.11103	2.32539	2.00531	2.2949	2.13944
Kremen2	7	0.278403	0.113444	-0.174455	-0.217392	2.11288	1.85011	1.77388	1.6829	2.56416	2.08158	2.32191	2.43057	2.4675	2.00967	2.53069	1.86578
Arl5a	7	0.0666042	0.0882746	-0.000274623	-0.154604	1.92948	1.84755	1.80004	1.72062	2.50219	2.45713	2.30137	2.08267	2.49837	2.25469	2.46303	2.10356
S100a6	7	0.0905447	0.125224	0.156393	-0.372161	1.87525	1.86916	1.81035	1.66096	2.42502	2.30162	2.15436	2.0464	2.62903	2.39326	2.45412	2.13027
Ehd4	7	0.356438	-0.0302877	0.0836532	-0.409803	2.04702	1.96365	1.79558	1.62135	2.46903	2.40872	2.1995	2.00673	2.58292	2.17997	2.44105	1.97808
Ass1	7	0.0882845	0.137411	0.0923262	-0.318022	1.82523	2.0516	1.71096	1.55655	2.61126	2.1958	2.00945	2.01902	2.67853	2.43687	2.35901	2.04152
Paqr4	7	0.124478	0.228181	0.0519248	-0.404584	1.84403	1.84354	1.7635	1.66696	2.55821	2.16838	1.96578	2.03248	2.83767	2.44152	2.26885	1.96114
Spn	7	0.176235	0.21441	0.15555	-0.546195	1.67777	1.95406	1.85212	1.46106	2.64592	2.38843	1.9302	2.04402	2.65233	2.24728	2.31364	1.92398
Cdc25b	7	0.304828	-0.0228622	-0.0790192	-0.202947	1.63829	2.04178	1.53153	1.51147	2.49999	2.30036	2.0599	2.09311	2.60332	2.44258	2.43224	2.10291
Tmprss13	7	0.116503	0.0299334	-0.0597234	-0.0867132	1.57828	1.99999	1.37864	1.628	2.6169	2.38838	1.95067	2.11663	2.53063	2.37124	2.52886	2.01299
Carhsp1	7	0.0337329	0.0577724	0.133205	-0.22471	1.83394	2.09407	1.55499	1.4934	2.47235	2.34857	1.94701	2.12736	2.74945	2.41207	2.42336	1.69538
Hsd11b1	7	-0.0975429	0.0595025	0.0461457	-0.00810534	1.73355	1.96774	1.37293	1.48185	2.61253	2.37228	2.30278	2.0826	2.61884	2.34938	2.29381	1.93326
Rfk	7	0.0782568	0.259709	-0.105597	-0.232369	1.76728	2.01356	1.44776	1.51054	2.82372	2.25893	2.2834	2.08335	2.36697	2.19794	2.45559	1.90896
Rps6ka1	7	0.0713157	0.211405	-0.0011912	-0.28153	1.79244	1.76035	1.28762	1.45365	2.70556	2.36931	2.24418	1.95573	2.45817	2.36103	2.38137	2.05302
Cd80	7	0.1464	0.311171	-0.0622899	-0.395281	2.03994	1.7342	1.92128	1.79978	2.15926	2.26162	2.13976	2.41807	2.71898	2.37051	2.21084	2.04716
Ssbp3	7	-0.169981	0.586072	0.0319482	-0.448039	1.95008	1.78194	1.75094	1.54592	2.26895	2.22027	2.17986	2.00487	2.58558	2.43626	2.37822	2.23258
Map4	7	-0.137247	0.114018	0.0499519	-0.0267234	1.99968	1.88091	1.38158	1.75323	2.40354	2.08965	2.32248	2.1907	2.61595	2.63143	2.12344	2.13767
Osbpl3	7	-0.108974	-0.0696507	0.0420637	0.136561	1.92342	1.82189	1.9888	2.18086	2.36228	2.18608	1.93362	2.05766	2.7658	2.31531	2.54548	1.88042
Map6	7	-0.0226407	-0.0664543	-0.121183	0.210278	1.78925	1.82304	1.91643	1.81566	2.47684	2.03825	2.01483	2.04878	2.67691	2.54978	2.57558	1.94103
Golm1	7	-0.0574275	-0.0346776	0.217635	-0.12553	1.90576	1.91825	1.80734	1.94845	2.67774	2.03293	1.6664	2.18478	2.77219	2.31871	2.42935	1.84498
Crmp1	7	-0.217269	0.148079	0.269542	-0.200353	1.96591	1.74206	1.73061	1.66049	2.2358	2.34024	1.91314	2.05338	2.82723	2.54165	2.46979	1.69665
Manba	7	-0.365711	0.254051	-0.0875521	0.199212	1.59044	1.65778	1.74546	1.8573	2.56032	2.28409	2.10253	2.09079	2.50472	2.24217	2.4482	2.36876
Il1rl1	7	-0.205752	-0.0220563	0.112083	0.115725	1.63393	1.6228	1.4824	1.78593	2.50426	2.26784	2.2191	2.09598	2.5088	2.50062	2.49131	2.16837
Fbxo22	7	-0.350257	0.0441787	0.316445	-0.010367	1.78596	1.68616	1.51771	1.85202	2.88164	2.33921	2.17523	1.82344	2.3786	2.1153	2.27165	2.33625
Zan	7	0.167422	0.171174	-0.0710253	-0.267571	1.86712	1.96171	1.56395	2.23648	1.87667	2.45614	2.13777	2.16511	2.74615	1.95664	2.42465	2.29204
Zfp948	7	0.298305	-0.0525441	-0.0312192	-0.214542	1.45832	1.62548	1.70833	2.28881	2.55538	2.23489	1.98957	2.11366	2.67058	2.24098	2.40505	2.02749
Fam126a	7	0.284708	-0.110893	-0.043473	-0.130342	1.57523	1.60945	1.58697	1.89015	2.34655	2.57311	2.02272	2.15538	2.65663	2.30973	2.46262	2.06321
Tacc1	7	0.313554	-0.130175	0.184938	-0.368318	1.31291	1.535	2.04691	1.90054	2.03938	2.04963	1.81938	2.54425	2.63971	2.3429	2.45573	2.25221
Itga2	7	-0.083432	0.052668	0.254325	-0.223561	1.56469	1.79698	1.13616	1.92332	2.54133	2.31364	1.98255	2.22833	2.41343	2.5312	2.36909	2.09963
Elf4	7	-0.218456	0.135957	0.0248606	0.0576381	1.27964	1.49632	1.35912	1.96997	2.29048	2.47847	1.87291	2.41358	2.52655	2.57414	2.25438	2.07415
Cd200r1	7	-0.157487	0.11085	0.229591	-0.182954	1.7311	1.70244	1.29676	1.86849	2.26921	2.33103	2.3129	1.84152	2.61307	2.25332	2.61683	2.25225
Frmd5	7	-0.0780451	0.112833	-0.0262503	-0.00853777	1.52373	1.23599	1.19644	1.63207	2.24751	2.3409	2.22233	2.08185	2.7722	2.0547	2.65582	2.14261
Plxdc1	7	-0.043522	-0.0383838	0.137742	-0.055836	1.79808	1.95106	1.78917	1.52638	2.28351	2.26268	1.87091	1.89683	2.95869	2.27715	2.55509	2.10295
Cdkn2c	7	0.0710641	-0.0182183	-0.0591368	0.00629107	1.74233	1.95241	1.45228	1.56353	2.25053	2.23129	2.19977	1.6346	2.80046	2.35094	2.65979	2.14452
Pik3cg	7	-0.0308925	-0.183779	0.333952	-0.11928	1.50767	1.81262	1.43388	1.74212	2.33853	2.57182	2.12819	1.84135	2.93076	2.01013	2.38415	2.00802
Acap3	7	0.00946815	-0.05668	0.272868	-0.225656	1.47859	1.70643	1.53768	1.45046	2.46036	2.06373	1.69231	2.00051	3.02126	2.41351	2.29358	2.22504
Eml3	7	0.042833	-0.0426198	0.227486	-0.227699	1.57723	1.77231	1.34092	1.24884	2.73372	2.23136	1.62389	2.08877	2.78702	2.3652	2.22409	2.11378
Ptdss1	7	0.276802	-0.0810901	0.222702	-0.418413	1.59356	1.86832	1.38533	1.35872	2.69604	2.12719	1.98549	2.26358	2.59633	2.05056	2.49326	2.13189
Cyp2s1	7	0.238823	-0.182569	0.224906	-0.28116	1.38219	1.95948	1.35775	1.34127	2.6026	2.20632	1.89459	1.95326	2.61939	2.39526	2.42546	2.22884
Arhgap1	7	0.158513	-0.00719083	0.0937713	-0.245093	1.4346	1.89208	1.49435	1.19591	2.88212	2.32403	1.86827	1.96332	2.77473	2.12166	2.23539	1.90521
Lgals3	7	0.323336	-0.0819403	0.115593	-0.356988	1.56473	1.66534	1.3616	1.08567	2.64701	2.08368	2.08517	1.81974	2.84058	2.13849	2.45999	2.04836
Atp1a1	7	0.228317	0.175559	-0.102507	-0.301369	1.69443	1.86642	1.64152	1.37132	2.52274	2.1858	1.95307	1.69849	2.98186	2.42296	2.31654	1.88724
Ak3	7	0.0908504	0.0974774	0.00294546	-0.191273	1.64163	1.72536	1.47932	1.36058	2.67458	2.04819	2.12981	1.84153	2.97404	2.36064	2.26795	1.91111
Anxa2	7	0.307969	0.014584	0.0316547	-0.354208	1.66655	1.67529	1.48947	1.34759	2.41886	2.04343	1.92046	1.71282	2.93232	2.51454	2.50928	1.98834
E2f2	7	0.42147	-0.0271022	-0.0843044	-0.310064	1.46106	1.90157	1.35652	1.30063	2.50757	2.06047	1.84889	1.86906	2.92765	2.50605	2.34405	1.88129
Tmem165	7	0.301107	-0.293365	0.165416	-0.173158	1.40845	1.80478	1.50747	1.2532	2.24053	2.02961	2.00054	1.93336	3.05213	2.3827	2.56136	1.65363
Ccdc69	7	0.389236	-0.292695	0.264469	-0.36101	2.05357	1.57292	1.34686	1.53402	2.71115	2.28809	2.2866	2.01806	2.30158	2.34814	2.35425	1.94195
Gm2a	7	0.533246	-0.0616803	0.105887	-0.577453	2.02059	1.87622	1.36758	1.35664	2.68115	2.22487	2.1375	1.89802	2.47031	2.20474	2.40397	1.94418
Foxp3	7	0.0344274	0.318883	0.143248	-0.496558	1.6874	1.46275	1.47156	1.54279	2.73288	2.11905	2.3487	2.15064	2.35387	2.2758	2.42087	2.12873
Mon1b	7	0.162831	0.16462	0.329475	-0.656926	1.85013	1.53233	1.35105	1.39728	2.72996	2.21908	1.97589	2.08495	2.40852	2.31802	2.50326	1.89322
Sft2d1	7	0.0928638	0.0980353	0.422171	-0.61307	1.52207	1.71112	1.56069	1.44351	2.71436	1.95231	2.02213	2.00086	2.52608	2.30573	2.4873	2.21374
Arl5c	7	0.233055	-0.230621	0.413731	-0.416165	1.60319	1.80462	1.21989	1.34909	2.75002	2.27467	2.26998	2.25025	1.98635	2.37282	2.32183	2.09743
Dpysl2	7	0.523145	-0.0810716	0.143973	-0.586046	1.34432	1.63198	1.62416	1.53823	2.38568	2.25693	1.60329	2.17512	2.57247	2.58665	2.14254	2.35574
Dlst	7	0.489833	0.0284536	-0.137851	-0.380436	1.58728	1.83844	1.49997	1.17723	2.63609	2.60306	1.69844	1.86563	2.4922	2.27311	2.23234	2.25617
Klrg1	7	-0.0317594	-0.150012	0.0951899	0.0865818	2.29141	2.01184	0.779718	1.89127	1.98749	2.26346	2.30696	1.92904	2.25821	2.20506	2.50741	2.33284
Sh3bp4	7	0.303223	0.0478065	0.298286	-0.649316	2.0913	1.71544	1.02503	1.77732	1.57161	2.05737	2.12563	1.80463	2.63845	2.07208	2.80091	2.26233
Ripk3	7	0.0893219	0.0131542	0.257215	-0.359691	1.72945	2.14725	1.28093	1.89338	2.43383	2.14366	2.08507	1.47993	2.97553	2.29561	2.26443	1.84496
Incenp	7	0.514157	-0.0343481	-0.0750193	-0.404789	1.64646	2.24536	1.24863	2.06253	1.93756	2.10279	1.83069	1.52981	3.07229	2.34782	2.24771	1.94297
Il9r	7	0.476114	-0.400883	0.0991902	-0.174422	1.86687	1.76591	0.928374	1.82173	2.13602	2.14471	2.09541	1.76571	2.75949	2.36603	2.47886	2.13347
Mcub	7	-0.0125997	0.399841	-0.293627	-0.0936147	1.70726	1.33606	1.36591	1.36964	2.78196	2.1551	1.93201	1.52354	2.63903	2.18949	2.6379	2.06423
Rapsn	7	-0.0184008	0.370773	-0.112932	-0.23944	1.6717	1.00211	1.23781	1.76531	2.5512	2.17109	2.6034	1.211	2.54742	1.7983	2.46449	2.16624
Tmem120a	7	0.394641	0.382552	-0.611129	-0.166064	2.12126	0.518943	1.23793	1.89442	2.13418	2.3036	2.12929	1.44545	2.31187	2.1401	2.50129	2.04602
Zyx	7	0.182088	0.294379	0.117482	-0.593949	1.96884	1.87171	1.37665	1.35962	2.6006	2.33096	1.95712	2.01701	2.31883	2.57354	2.3534	1.97111
Anxa11	7	0.295309	0.295555	0.0725375	-0.663402	1.96374	1.97229	1.34552	1.36905	2.59318	2.50391	1.94366	1.86911	2.41008	2.2059	2.44624	1.90025
Mfge8	7	0.319202	0.366926	0.161775	-0.847903	1.86718	2.00758	1.23989	1.43989	2.56898	2.37527	1.8416	2.13494	2.5282	2.26768	2.06096	1.91041
Tradd	7	0.46638	0.33799	-0.066125	-0.738245	1.86421	1.90941	1.39393	1.25578	2.40598	2.39115	2.22172	1.68239	2.43522	2.50058	2.31249	1.70757
Tram1	7	0.0198719	0.467097	0.066433	-0.553401	1.88415	1.83974	1.39466	1.03451	2.42242	2.16271	2.25985	1.91118	2.69625	2.51446	2.15683	1.72791
Slc25a45	7	0.296054	0.345306	-0.0855599	-0.5558	1.73932	1.88527	1.40194	1.13206	2.6746	2.66055	2.31009	2.15906	1.91252	2.19385	2.14357	1.99594
Nfyb	7	0.104404	0.414262	0.0199596	-0.538625	1.90629	1.78237	1.15369	1.29918	2.57099	2.67255	2.4513	1.99099	2.05298	2.44313	2.00332	1.57708
Nckap1l	7	0.439707	-0.0205252	0.00406836	-0.42325	1.69289	1.71375	1.46988	1.97562	2.71586	2.28612	2.431	2.15086	2.38995	2.37046	2.1497	1.63831
[truncated: 2,894 more rows]
